# Supplementary material for: 4-{2-[(5-Chloro-2-hydroxy­benzyl­idene)amino]eth­yl}benzene­sulfonamide
Source: Acta Crystallogr Sect E Struct Rep Online. 2008 Mar 20;64(Pt 4):o725. doi: 10.1107/S1600536808005084 (PMC2960939; doi:10.1107/S1600536808005084)
Supplement: Supplementary file 1 [file e-64-0o725-sup1.cif]

##############################################################################
###                                                                        ###
###        Electronic paper (Acta Crystallographica Section E)             ###
###                                                                        ###
##############################################################################
#                                                                            #
# This CIF contains the data in a paper accepted for publication in Acta     #
# Crystallographica Section E. It conforms to the requirements of Notes      #
# for Authors for Section E, and has been peer reviewed under the auspices   #
# of the IUCr Commission on Journals.                                        #
#                                                                            #
# Full details of the Crystallographic Information File format               #
# are given in the paper "The Crystallographic Information File (CIF):       #
# a New Standard Archive File for Crystallography" by S. R. Hall, F. H.      #
# Allen and I. D. Brown [Acta Cryst. (1991), A47, 655-685].                  #
#                                                                            #
# The current version of the core CIF dictionary is obtainable from          #
# ftp://ftp.iucr.org/pub/cif_core.dic. The current version number is 2.4.    #
#                                                                            #
# Software is freely available for graphical display of the structure(s) in  #
# this CIF.  For information consult the CIF home page http://www.iucr.org/  #
# cif/home.html                                                              #
#                                                                            #
# This file may be used for bona fide research purposes within the           #
# scientific community so long as proper attribution is given to the journal # 
# article from which it was obtained.                                        #
#                                                                            #
##############################################################################
                                             
data_global
_audit_creation_method     ?
_journal_date_recd_electronic     2008-02-17
_journal_date_accepted     2008-02-22
_journal_name_full     'Acta Crystallographica, Section E'
_journal_year     2008
_journal_volume     64
_journal_issue      4
_journal_page_first     o725
_journal_page_last     o725
_journal_paper_category     QO
_journal_coeditor_code     HK2428
_publ_contact_author
;Muhammad Nawaz Tahir
University of Sargodha
Department of Physics
Sargodha
Pakistan
;
_publ_contact_author_email     dmntahir_uos@yahoo.com
_publ_contact_author_fax     '0092 48 32 22 121'
_publ_contact_author_phone     '0092 48 92 30 170'
_publ_section_title
;
4-{2-[(5-Chloro-2-hydroxybenzylidene)amino]ethyl}benzenesulfonamide
;
loop_
    _publ_author_name
    _publ_author_address
    'Zahid H. Chohan'
;
Department of Chemistry,
Bahauddin Zakariya University,
Multan-60800
Pakistan
;
    'Hazoor A. Shad'
;
Department of Chemistry,
Bahauddin Zakariya University,
Multan-60800
Pakistan
;
    'Tahir, M. Nawaz'
;
University of Sargodha,
Department of Physics,
Sargodha
Pakistan
;
    'Islam Ullah Khan'
;
Government College University,
Department of Chemistry,
Lahore
Pakistan
;
data_I
_audit_creation_method     SHELXL-97
_chemical_name_systematic
;
4-{2-[(5-Chloro-2-hydroxybenzylidene)amino]ethyl}benzenesulfonamide
;
_chemical_name_common     ?
_chemical_formula_moiety     'C15 H15 Cl N2 O3 S'
_chemical_formula_sum     'C15 H15 Cl N2 O3 S'
_chemical_formula_iupac     'C15 H15 Cl N2 O3 S'
_chemical_formula_weight     338.80
_chemical_melting_point     497
_symmetry_cell_setting     monoclinic
_symmetry_space_group_name_H-M     'C 2/c'
_symmetry_space_group_name_Hall     '-C 2yc'
loop_
    _symmetry_equiv_pos_as_xyz
    'x, y, z'
    '-x, y, -z+1/2'
    'x+1/2, y+1/2, z'
    '-x+1/2, y+1/2, -z+1/2'
    '-x, -y, -z'
    'x, -y, z-1/2'
    '-x+1/2, -y+1/2, -z'
    'x+1/2, -y+1/2, z-1/2'
_cell_length_a     21.069(2)
_cell_length_b     4.8125(6)
_cell_length_c     30.838(3)
_cell_angle_alpha     90
_cell_angle_beta     99.942(9)
_cell_angle_gamma     90
_cell_volume     3079.9(6)
_cell_formula_units_Z     8
_cell_measurement_reflns_used     2163
_cell_measurement_theta_min     1.34
_cell_measurement_theta_max     29.16
_cell_measurement_temperature     296(2)
_exptl_crystal_description     prismatic
_exptl_crystal_colour     yellow
_exptl_crystal_size_max     0.22
_exptl_crystal_size_mid     0.18
_exptl_crystal_size_min     0.14
_exptl_crystal_density_diffrn     1.461
_exptl_crystal_density_meas     ?
_exptl_crystal_density_method     'not measured'
_exptl_crystal_F_000     1408
_exptl_absorpt_coefficient_mu     0.397
_exptl_absorpt_correction_type     multi-scan
_exptl_absorpt_process_details     '(SADABS; Bruker, 2005)'
_exptl_absorpt_correction_T_min     0.920
_exptl_absorpt_correction_T_max     0.940
_exptl_special_details     ' '
_diffrn_ambient_temperature     296(2)
_diffrn_radiation_type     'Mo K\a'
_diffrn_radiation_wavelength     0.71073
_diffrn_radiation_source     'fine-focus sealed tube'
_diffrn_radiation_monochromator     graphite
_diffrn_measurement_device_type     'Bruker KappaAPEXII CCD'
_diffrn_measurement_method     \w
_diffrn_detector_area_resol_mean     7.40
_diffrn_reflns_number     16002
_diffrn_reflns_av_R_equivalents     0.0596
_diffrn_reflns_av_sigmaI/netI     0.0633
_diffrn_reflns_theta_min     1.34
_diffrn_reflns_theta_max     29.16
_diffrn_reflns_theta_full     29.16
_diffrn_measured_fraction_theta_max     0.975
_diffrn_measured_fraction_theta_full     0.975
_diffrn_reflns_limit_h_min     -28
_diffrn_reflns_limit_h_max     28
_diffrn_reflns_limit_k_min     -6
_diffrn_reflns_limit_k_max     5
_diffrn_reflns_limit_l_min     -41
_diffrn_reflns_limit_l_max     42
_diffrn_standards_number     ?
_diffrn_standards_interval_count     ?
_diffrn_standards_interval_time     ?
_diffrn_standards_decay_%     ?
_refine_special_details
;
 Refinement of F^2^ against ALL reflections.  The weighted R-factor wR and
 goodness of fit S are based on F^2^, conventional R-factors R are based
 on F, with F set to zero for negative F^2^. The threshold expression of
 F^2^ > 2sigma(F^2^) is used only for calculating R-factors(gt) etc. and is
 not relevant to the choice of reflections for refinement.  R-factors based
 on F^2^ are statistically about twice as large as those based on F, and R-
 factors based on ALL data will be even larger.
;
_reflns_number_total     4067
_reflns_number_gt     1851
_reflns_threshold_expression     I>3\s(I)
_refine_ls_structure_factor_coef     Fsqd
_refine_ls_matrix_type     full
_refine_ls_R_factor_gt     0.0465
_refine_ls_wR_factor_gt     0.1268
_refine_ls_wR_factor_ref     0.1852
_refine_ls_goodness_of_fit_ref     1.019
_refine_ls_restrained_S_all     1.019
_refine_ls_number_reflns     4067
_refine_ls_number_parameters     206
_refine_ls_number_restraints     0
_refine_ls_hydrogen_treatment     mixed
_refine_ls_weighting_scheme     calc
_refine_ls_weighting_details
               'calc w=1/[\s^2^(Fo^2^)+(0.0.0962P)^2^] where P=(Fo^2^+2Fc^2^)/3'
_atom_sites_solution_hydrogens     geom
_atom_sites_solution_primary     direct
_atom_sites_solution_secondary     difmap
_refine_ls_shift/su_max     0.000
_refine_ls_shift/su_mean     0.000
_refine_diff_density_max     0.360
_refine_diff_density_min     -0.280
_refine_ls_extinction_method     none
_refine_ls_extinction_coef     ?
loop_
    _atom_type_symbol
    _atom_type_description
    _atom_type_scat_dispersion_real
    _atom_type_scat_dispersion_imag
    _atom_type_scat_source
    'C' 'C' 0.0033 0.0016
                         'International Tables Vol C Tables 4.2.6.8 and 6.1.1.4'
    'H' 'H' 0.0000 0.0000
                         'International Tables Vol C Tables 4.2.6.8 and 6.1.1.4'
    'N' 'N' 0.0061 0.0033
                         'International Tables Vol C Tables 4.2.6.8 and 6.1.1.4'
    'O' 'O' 0.0106 0.0060
                         'International Tables Vol C Tables 4.2.6.8 and 6.1.1.4'
    'S' 'S' 0.1246 0.1234
                         'International Tables Vol C Tables 4.2.6.8 and 6.1.1.4'
    'Cl' 'Cl' 0.1484 0.1585
                         'International Tables Vol C Tables 4.2.6.8 and 6.1.1.4'
_computing_data_collection     'APEX2 (Bruker, 2007)'
_computing_cell_refinement     'APEX2 (Bruker, 2007)'
_computing_data_reduction     'SAINT (Bruker, 2007)'
_computing_structure_solution     'SHELXS97 (Sheldrick, 2008)'
_computing_structure_refinement     'SHELXL97 (Sheldrick, 2008)'
_computing_molecular_graphics
                  'ORTEP-3 for Windows (Farrugia, 1997) and PLATON (Spek, 2003)'
_computing_publication_material
;
WinGX (Farrugia, 1999) and PLATON (Spek, 2003)
;
loop_
    _atom_site_type_symbol
    _atom_site_label
    _atom_site_fract_x
    _atom_site_fract_y
    _atom_site_fract_z
    _atom_site_U_iso_or_equiv
    _atom_site_thermal_displace_type
    _atom_site_calc_flag
    _atom_site_refinement_flags
    _atom_site_occupancy
    Cl Cl1 0.32293(6) 0.3434(3) 0.35291(5) 0.1046(5) Uani . . 1.000
    S S1 -0.14925(4) 0.84474(16) -0.01326(3) 0.0411(3) Uani . . 1.000
    O O1 0.07158(14) -0.1064(6) 0.27525(10) 0.0724(11) Uani . . 1.000
    O O2 -0.19990(11) 1.0016(4) 0.00047(8) 0.0535(9) Uani . . 1.000
    O O3 -0.10664(12) 0.9849(5) -0.03704(8) 0.0604(9) Uani . . 1.000
    N N1 0.06373(16) 0.2662(6) 0.21557(9) 0.0566(10) Uani . . 1.000
    N N2 -0.18450(17) 0.5984(6) -0.04399(11) 0.0510(11) Uani . . 1.000
    C C1 0.15618(18) 0.2192(8) 0.27152(11) 0.0494(11) Uani . . 1.000
    C C2 0.12970(19) -0.0013(8) 0.29194(12) 0.0526(11) Uani . . 1.000
    C C3 0.1641(2) -0.1103(9) 0.33014(13) 0.0687(16) Uani . . 1.000
    C C4 0.2227(2) -0.0078(9) 0.34865(13) 0.0677(16) Uani . . 1.000
    C C5 0.24889(19) 0.2059(9) 0.32861(14) 0.0663(14) Uani . . 1.000
    C C6 0.2167(2) 0.3195(9) 0.29034(13) 0.0655(14) Uani . . 1.000
    C C7 0.1197(2) 0.3508(8) 0.23331(12) 0.0590(12) Uani . . 1.000
    C C8 0.0272(2) 0.4227(8) 0.17939(12) 0.0622(14) Uani . . 1.000
    C C9 0.0102(2) 0.2436(8) 0.13928(12) 0.0653(14) Uani . . 1.000
    C C10 -0.02942(19) 0.3998(7) 0.10209(11) 0.0501(11) Uani . . 1.000
    C C11 -0.09656(19) 0.3851(7) 0.09454(12) 0.0556(12) Uani . . 1.000
    C C12 -0.13287(17) 0.5259(7) 0.06036(11) 0.0504(11) Uani . . 1.000
    C C13 -0.10314(14) 0.6854(6) 0.03276(10) 0.0355(9) Uani . . 1.000
    C C14 -0.03664(16) 0.7064(8) 0.03996(12) 0.0538(11) Uani . . 1.000
    C C15 -0.00076(18) 0.5662(9) 0.07457(13) 0.0625(13) Uani . . 1.000
    H H1 0.05445 -0.00964 0.25463 0.1087 Uiso . . 1.000
    H H2 -0.212(2) 0.526(9) -0.0349(15) 0.0767 Uiso . . 1.000
    H H2A -0.160(2) 0.495(9) -0.0511(14) 0.0613 Uiso . . 1.000
    H H3 0.14678 -0.25811 0.34366 0.0825 Uiso . . 1.000
    H H4 0.24468 -0.08276 0.37477 0.0812 Uiso . . 1.000
    H H6 0.23528 0.46403 0.27690 0.0786 Uiso . . 1.000
    H H7 0.13739 0.50280 0.22110 0.0710 Uiso . . 1.000
    H H8A 0.05252 0.58026 0.17261 0.0746 Uiso . . 1.000
    H H8B -0.01190 0.49318 0.18800 0.0746 Uiso . . 1.000
    H H9A 0.04945 0.17819 0.13017 0.0782 Uiso . . 1.000
    H H9B -0.01370 0.08266 0.14642 0.0782 Uiso . . 1.000
    H H11 -0.11706 0.27761 0.11306 0.0667 Uiso . . 1.000
    H H12 -0.17758 0.51368 0.05583 0.0607 Uiso . . 1.000
    H H14 -0.01635 0.81493 0.02147 0.0647 Uiso . . 1.000
    H H15 0.04386 0.58389 0.07956 0.0747 Uiso . . 1.000
loop_
    _atom_site_aniso_label
    _atom_site_aniso_U_11
    _atom_site_aniso_U_22
    _atom_site_aniso_U_33
    _atom_site_aniso_U_12
    _atom_site_aniso_U_13
    _atom_site_aniso_U_23
    Cl1 0.0648(7) 0.1294(11) 0.1019(10) 0.0029(8) -0.0357(7) -0.0252(8)
    S1 0.0365(4) 0.0370(4) 0.0461(5) -0.0006(4) -0.0030(3) 0.0111(4)
    O1 0.0634(17) 0.076(2) 0.0685(19) -0.0105(16) -0.0151(14) 0.0163(14)
    O2 0.0434(14) 0.0394(12) 0.0741(18) 0.0078(11) 0.0002(13) 0.0034(12)
    O3 0.0485(14) 0.0685(15) 0.0621(16) -0.0062(14) 0.0036(13) 0.0313(13)
    N1 0.0563(18) 0.0628(18) 0.0439(17) 0.0072(17) -0.0104(15) 0.0043(14)
    N2 0.054(2) 0.0502(19) 0.0440(18) -0.0025(15) -0.0054(15) 0.0014(14)
    C1 0.0497(19) 0.058(2) 0.0367(18) 0.0091(18) -0.0034(16) -0.0007(16)
    C2 0.057(2) 0.057(2) 0.0391(19) 0.012(2) -0.0050(17) -0.0024(16)
    C3 0.078(3) 0.069(3) 0.053(2) 0.012(2) -0.006(2) 0.010(2)
    C4 0.074(3) 0.076(3) 0.044(2) 0.024(3) -0.015(2) -0.002(2)
    C5 0.051(2) 0.086(3) 0.054(2) 0.015(2) -0.0134(19) -0.023(2)
    C6 0.057(2) 0.081(3) 0.053(2) 0.003(2) -0.0063(19) 0.001(2)
    C7 0.061(2) 0.066(2) 0.045(2) 0.001(2) -0.0047(18) 0.0111(18)
    C8 0.069(3) 0.055(2) 0.055(2) 0.014(2) -0.011(2) 0.0057(18)
    C9 0.083(3) 0.059(2) 0.045(2) 0.021(2) -0.014(2) 0.0039(18)
    C10 0.062(2) 0.046(2) 0.0371(18) 0.0077(19) -0.0063(17) 0.0017(15)
    C11 0.058(2) 0.061(2) 0.045(2) -0.005(2) 0.0013(18) 0.0167(17)
    C12 0.0418(19) 0.061(2) 0.045(2) -0.0051(18) -0.0017(16) 0.0101(17)
    C13 0.0348(15) 0.0331(16) 0.0366(17) -0.0014(14) 0.0003(13) 0.0030(13)
    C14 0.0354(17) 0.070(2) 0.054(2) -0.0030(19) 0.0025(17) 0.0195(19)
    C15 0.0372(18) 0.088(3) 0.058(2) 0.009(2) -0.0039(17) 0.012(2)
_geom_special_details
;
 Bond distances, angles etc. have been calculated using the
 rounded fractional coordinates. All su's are estimated
 from the variances of the (full) variance-covariance matrix.
 The cell esds are taken into account in the estimation of
 distances, angles and torsion angles
;
loop_
    _geom_bond_atom_site_label_1
    _geom_bond_atom_site_label_2
    _geom_bond_site_symmetry_1
    _geom_bond_site_symmetry_2
    _geom_bond_distance
    _geom_bond_publ_flag
    Cl1 C5 . . 1.741(4) ?
    S1 O2 . . 1.430(2) yes
    S1 O3 . . 1.423(3) yes
    S1 N2 . . 1.616(3) yes
    S1 C13 . . 1.752(3) yes
    O1 C2 . . 1.343(5) ?
    O1 H1 . . 0.8200 ?
    N1 C7 . . 1.278(5) ?
    N1 C8 . . 1.452(5) ?
    N2 H2 . . 0.77(4) ?
    N2 H2A . . 0.78(4) ?
    C1 C7 . . 1.438(5) ?
    C1 C2 . . 1.398(5) ?
    C1 C6 . . 1.393(6) ?
    C2 C3 . . 1.376(6) ?
    C3 C4 . . 1.360(6) ?
    C4 C5 . . 1.365(6) ?
    C5 C6 . . 1.369(6) ?
    C8 C9 . . 1.499(5) ?
    C9 C10 . . 1.499(5) ?
    C10 C15 . . 1.380(5) ?
    C10 C11 . . 1.395(6) ?
    C11 C12 . . 1.370(5) ?
    C12 C13 . . 1.375(5) ?
    C13 C14 . . 1.384(5) ?
    C14 C15 . . 1.374(5) ?
    C3 H3 . . 0.9300 ?
    C4 H4 . . 0.9300 ?
    C6 H6 . . 0.9300 ?
    C7 H7 . . 0.9300 ?
    C8 H8A . . 0.9700 ?
    C8 H8B . . 0.9700 ?
    C9 H9A . . 0.9700 ?
    C9 H9B . . 0.9700 ?
    C11 H11 . . 0.9300 ?
    C12 H12 . . 0.9300 ?
    C14 H14 . . 0.9300 ?
    C15 H15 . . 0.9300 ?
loop_
    _geom_angle_atom_site_label_1
    _geom_angle_atom_site_label_2
    _geom_angle_atom_site_label_3
    _geom_angle_site_symmetry_1
    _geom_angle_site_symmetry_2
    _geom_angle_site_symmetry_3
    _geom_angle
    _geom_angle_publ_flag
    O2 S1 O3 . . . 118.15(14) yes
    O2 S1 N2 . . . 105.67(16) yes
    O2 S1 C13 . . . 109.21(15) yes
    O3 S1 N2 . . . 108.20(17) yes
    O3 S1 C13 . . . 108.29(15) yes
    N2 S1 C13 . . . 106.76(15) yes
    C2 O1 H1 . . . 109.00 ?
    C7 N1 C8 . . . 119.4(3) ?
    S1 N2 H2 . . . 115(3) ?
    S1 N2 H2A . . . 112(3) ?
    H2 N2 H2A . . . 113(5) ?
    C2 C1 C7 . . . 120.3(3) ?
    C6 C1 C7 . . . 120.7(4) ?
    C2 C1 C6 . . . 118.9(3) ?
    O1 C2 C1 . . . 121.4(3) ?
    O1 C2 C3 . . . 119.7(4) ?
    C1 C2 C3 . . . 118.9(4) ?
    C2 C3 C4 . . . 121.8(4) ?
    C3 C4 C5 . . . 119.5(4) ?
    Cl1 C5 C4 . . . 119.6(3) ?
    Cl1 C5 C6 . . . 119.5(3) ?
    C4 C5 C6 . . . 120.8(4) ?
    C1 C6 C5 . . . 120.2(4) ?
    N1 C7 C1 . . . 122.3(4) ?
    N1 C8 C9 . . . 110.8(3) ?
    C8 C9 C10 . . . 111.4(3) ?
    C9 C10 C15 . . . 121.1(4) ?
    C11 C10 C15 . . . 117.8(3) ?
    C9 C10 C11 . . . 121.1(3) ?
    C10 C11 C12 . . . 121.3(3) ?
    C11 C12 C13 . . . 119.9(3) ?
    S1 C13 C12 . . . 119.8(2) ?
    C12 C13 C14 . . . 119.9(3) ?
    S1 C13 C14 . . . 120.2(2) ?
    C13 C14 C15 . . . 119.7(3) ?
    C10 C15 C14 . . . 121.5(4) ?
    C2 C3 H3 . . . 119.00 ?
    C4 C3 H3 . . . 119.00 ?
    C3 C4 H4 . . . 120.00 ?
    C5 C4 H4 . . . 120.00 ?
    C1 C6 H6 . . . 120.00 ?
    C5 C6 H6 . . . 120.00 ?
    N1 C7 H7 . . . 119.00 ?
    C1 C7 H7 . . . 119.00 ?
    N1 C8 H8A . . . 109.00 ?
    N1 C8 H8B . . . 110.00 ?
    C9 C8 H8A . . . 109.00 ?
    C9 C8 H8B . . . 110.00 ?
    H8A C8 H8B . . . 108.00 ?
    C8 C9 H9A . . . 109.00 ?
    C8 C9 H9B . . . 109.00 ?
    C10 C9 H9A . . . 109.00 ?
    C10 C9 H9B . . . 109.00 ?
    H9A C9 H9B . . . 108.00 ?
    C10 C11 H11 . . . 119.00 ?
    C12 C11 H11 . . . 119.00 ?
    C11 C12 H12 . . . 120.00 ?
    C13 C12 H12 . . . 120.00 ?
    C13 C14 H14 . . . 120.00 ?
    C15 C14 H14 . . . 120.00 ?
    C10 C15 H15 . . . 119.00 ?
    C14 C15 H15 . . . 119.00 ?
loop_
    _geom_torsion_atom_site_label_1
    _geom_torsion_atom_site_label_2
    _geom_torsion_atom_site_label_3
    _geom_torsion_atom_site_label_4
    _geom_torsion_site_symmetry_1
    _geom_torsion_site_symmetry_2
    _geom_torsion_site_symmetry_3
    _geom_torsion_site_symmetry_4
    _geom_torsion
    _geom_torsion_publ_flag
    O2 S1 C13 C12 . . . . 52.8(3) ?
    O2 S1 C13 C14 . . . . -131.0(3) ?
    O3 S1 C13 C12 . . . . -177.3(3) ?
    O3 S1 C13 C14 . . . . -1.1(3) ?
    N2 S1 C13 C12 . . . . -61.0(3) ?
    N2 S1 C13 C14 . . . . 115.2(3) ?
    C8 N1 C7 C1 . . . . 174.7(3) ?
    C7 N1 C8 C9 . . . . 122.1(4) ?
    C6 C1 C2 O1 . . . . -180.0(4) ?
    C6 C1 C2 C3 . . . . 0.5(6) ?
    C7 C1 C2 O1 . . . . 3.9(6) ?
    C7 C1 C2 C3 . . . . -175.7(4) ?
    C2 C1 C6 C5 . . . . -1.1(6) ?
    C7 C1 C6 C5 . . . . 175.1(4) ?
    C2 C1 C7 N1 . . . . -3.0(6) ?
    C6 C1 C7 N1 . . . . -179.1(4) ?
    O1 C2 C3 C4 . . . . -179.0(4) ?
    C1 C2 C3 C4 . . . . 0.6(6) ?
    C2 C3 C4 C5 . . . . -1.1(6) ?
    C3 C4 C5 Cl1 . . . . 178.4(3) ?
    C3 C4 C5 C6 . . . . 0.5(6) ?
    Cl1 C5 C6 C1 . . . . -177.3(3) ?
    C4 C5 C6 C1 . . . . 0.6(6) ?
    N1 C8 C9 C10 . . . . 178.1(3) ?
    C8 C9 C10 C11 . . . . -95.0(4) ?
    C8 C9 C10 C15 . . . . 84.1(5) ?
    C9 C10 C11 C12 . . . . -179.5(3) ?
    C15 C10 C11 C12 . . . . 1.5(5) ?
    C9 C10 C15 C14 . . . . 178.9(4) ?
    C11 C10 C15 C14 . . . . -2.0(6) ?
    C10 C11 C12 C13 . . . . 0.0(5) ?
    C11 C12 C13 S1 . . . . 175.4(3) ?
    C11 C12 C13 C14 . . . . -0.9(5) ?
    S1 C13 C14 C15 . . . . -175.9(3) ?
    C12 C13 C14 C15 . . . . 0.3(5) ?
    C13 C14 C15 C10 . . . . 1.2(6) ?
loop_
    _geom_hbond_atom_site_label_D
    _geom_hbond_atom_site_label_H
    _geom_hbond_atom_site_label_A
    _geom_hbond_site_symmetry_A
    _geom_hbond_distance_DH
    _geom_hbond_distance_HA
    _geom_hbond_distance_DA
    _geom_hbond_angle_DHA
    _geom_hbond_publ_flag
    O1 H1 N1 . 0.8200 1.8300 2.554(4) 147.00 yes
    N2 H2 O2 7_465 0.77(4) 2.30(4) 3.016(4) 156(4) yes
