# Supplementary material for: 4-{2-[(5-Chloro-2-hydroxy­benzyl­idene)amino]eth­yl}benzene­sulfonamide
Source: Acta Crystallogr Sect E Struct Rep Online. 2008 Mar 20;64(Pt 4):o725. doi: 10.1107/S1600536808005084 (PMC2960939; doi:10.1107/S1600536808005084)
Supplement: Supplementary file 2 [file e-64-0o725-Isup2.hkl]

#
# h,k,l, Fc-squared, Fo-squared, sigma(Fo-squared) and status flag
#
data_I
_shelx_title ' nha26_0m in C2/c'
_shelx_refln_list_code          4
_shelx_F_calc_maximum      430.94
_exptl_crystal_F_000      1408.00
_reflns_d_resolution_high  0.7293
 
loop_
 _symmetry_equiv_pos_as_xyz
 'x, y, z'
 '-x, y, -z+1/2'
 'x+1/2, y+1/2, z'
 '-x+1/2, y+1/2, -z+1/2'
 '-x, -y, -z'
 'x, -y, z-1/2'
 '-x+1/2, -y+1/2, -z'
 'x+1/2, -y+1/2, z-1/2'
 
_cell_length_a    21.0693
_cell_length_b     4.8125
_cell_length_c    30.8383
_cell_angle_alpha  90.000
_cell_angle_beta   99.942
_cell_angle_gamma  90.000
 
_shelx_F_squared_multiplier     1.000
 
loop_
 _refln_index_h
 _refln_index_k
 _refln_index_l
 _refln_F_squared_calc
 _refln_F_squared_meas
 _refln_F_squared_sigma
 _refln_observed_status
   2   0   0      730.29       44.39     59.83 <
   4   0   0    16514.99    17561.80    220.86 o
   6   0   0    32908.12    31661.92    387.69 o
   8   0   0       86.52       76.41     16.80 o
  10   0   0      172.61      145.00     27.37 o
  12   0   0      904.56     1007.06     41.12 o
  14   0   0      105.38      126.63     26.80 o
  16   0   0       74.90       69.09     41.23 <
  18   0   0        0.36      -25.09     31.39 <
  20   0   0      407.10      379.07     61.37 o
  22   0   0       12.59       29.61     34.16 <
  24   0   0      266.48      397.28     56.37 o
  26   0   0       57.80       36.65     44.39 <
  28   0   0      430.66      679.37    142.82 o
   1   1   0       60.95       45.48      6.86 o
   3   1   0    46409.43    49340.48    641.92 o
   5   1   0       67.85       63.56     14.51 o
   7   1   0     1495.71     1732.05     28.64 o
   9   1   0     2753.87     3040.61     43.76 o
  11   1   0        0.39        1.38     20.85 <
  13   1   0     1145.75     1180.53     58.65 o
  15   1   0       38.22       56.55     27.92 <
  17   1   0       33.68       59.20     29.77 <
  19   1   0      260.39      219.60     28.58 o
  21   1   0        0.23       -2.93     26.04 <
  23   1   0      384.93      330.53     36.64 o
  25   1   0        0.99       70.97     33.92 <
  27   1   0       13.86      -19.75     45.35 <
   0   2   0      321.14      283.30     26.06 o
   2   2   0      537.52      533.38     16.53 o
   4   2   0       25.67       22.01      7.07 o
   6   2   0      132.98       -9.65    198.79 <
  10   2   0     4658.61     4918.73     72.59 o
  12   2   0     2414.03     2555.43     57.24 o
  14   2   0       10.13     -169.84    297.23 <
  16   2   0      352.03      356.92     72.41 o
  18   2   0       35.76      129.31     71.41 <
  20   2   0      136.08      111.12     33.78 o
  22   2   0       59.45      108.31    129.88 <
  24   2   0       40.24       47.50     41.16 <
  26   2   0        8.96       33.62     56.62 <
   1   3   0        1.55       28.79      7.94 o
   3   3   0     1488.62     1556.29     33.93 o
   5   3   0      712.09      752.69     28.36 o
   7   3   0     7543.35     7724.24    125.54 o
   9   3   0     7626.27     7317.57    112.29 o
  11   3   0       75.82      122.40     77.96 <
  13   3   0     4460.09     4273.55    106.03 o
  15   3   0       31.35       53.78     51.54 <
  17   3   0      134.01      187.56     48.48 o
  19   3   0        2.69       24.31     31.76 <
  21   3   0      166.42      306.11    109.05 <
  23   3   0       28.15       84.92     82.99 <
  25   3   0        0.28      -21.62     57.99 <
   2   4   0        1.07       -7.72     13.65 <
   4   4   0      618.34      615.12     33.71 o
   6   4   0      604.97      610.80     32.28 o
   8   4   0       72.75     1312.43    360.92 o
  10   4   0      451.50      358.50     55.97 o
  12   4   0      545.21      563.99    188.04 <
  14   4   0        0.47       -5.45     82.84 <
  16   4   0      320.89      327.51     48.02 o
  18   4   0       26.92        3.63     44.92 <
  20   4   0        6.86       38.60     75.27 <
  22   4   0        1.72      -65.62     65.62 <
   5   5   0      317.69      281.79     44.39 o
   7   5   0       49.92       49.95     57.90 <
   9   5   0       27.57       37.90     29.93 <
  11   5   0        2.62      -25.99     31.88 <
  13   5   0       13.91       32.32     39.79 <
  15   5   0        9.08      -48.57     57.12 <
  17   5   0       25.52      -12.38     66.49 <
   8   6   0       72.27      115.80     50.18 <
  10   6   0       27.00       11.58     55.97 <
 -27   1   1       10.97      -25.16     44.77 <
 -25   1   1      466.72      534.15     49.75 o
 -23   1   1      421.35      441.91     39.62 o
 -21   1   1      593.66      656.60     46.44 o
 -19   1   1     1819.14     1759.16     64.94 o
 -17   1   1        6.99       30.51     20.25 <
 -15   1   1      953.01      935.54     70.75 o
 -13   1   1     1424.29     1482.16     49.48 o
 -11   1   1     1653.42     1876.76     38.52 o
  -9   1   1       56.45       34.62     13.87 <
  -7   1   1      184.92      187.41     17.90 o
  -5   1   1     1355.60     1246.69     22.45 o
  -3   1   1     2212.53     2407.02     32.61 o
  -1   1   1      115.21      147.00      7.27 o
   1   1   1    18845.60    20023.20    245.95 o
   3   1   1    23410.58    24959.49    263.69 o
   5   1   1     4028.35     4115.57     48.85 o
   7   1   1      914.73      807.40     26.25 o
   9   1   1    13754.22    13542.26    154.09 o
  11   1   1     3678.27     3679.81     68.83 o
  13   1   1      230.83      261.18     72.80 o
  15   1   1     2878.17     2833.64     80.39 o
  17   1   1      932.21      807.99     86.20 o
  19   1   1      149.39      212.12     28.33 o
  21   1   1      359.88      334.51     34.77 o
  23   1   1       24.75       32.52     29.90 <
  25   1   1      374.53      428.65     46.98 o
  27   1   1        1.22       31.59     43.43 <
 -26   2   1       60.31       56.67     60.00 <
 -24   2   1      107.51      139.46     40.81 o
 -22   2   1      236.09      184.27     44.91 o
 -20   2   1      435.75      502.19     52.53 o
 -18   2   1     1229.31     1201.51     97.20 o
 -16   2   1     1244.71     1232.16    109.61 o
 -14   2   1      159.67      199.85     43.49 o
 -12   2   1     3469.22     3511.38     58.58 o
 -10   2   1     1662.60     1930.52     49.05 o
  -8   2   1      643.50      717.39     54.79 o
  -6   2   1     1483.86     1501.62     30.91 o
  -4   2   1       25.36        9.65      6.22 <
  -2   2   1      838.16      808.15     19.65 o
   0   2   1    20883.97    21703.42    400.36 o
   2   2   1     1543.23     1478.95     28.95 o
   4   2   1     2099.41     2088.11     31.07 o
   6   2   1     3784.36     3749.22     57.53 o
   8   2   1     7977.60     8581.79    172.16 o
  10   2   1       60.72       35.99     12.44 <
  12   2   1     5092.63     4868.53     76.09 o
  14   2   1     2593.25     2661.23     62.09 o
  16   2   1     1064.54     1144.23     68.10 o
  18   2   1     2156.65     2288.51     84.73 o
  20   2   1     1327.06     1171.13     63.00 o
  22   2   1      395.46      447.82     47.74 o
  24   2   1      113.17       90.35     44.47 <
  26   2   1        0.30       12.26     54.54 <
 -25   3   1        1.25       -8.05     93.61 <
 -23   3   1        5.18       -3.81     53.79 <
 -21   3   1        7.48      -17.98     45.70 <
 -19   3   1       87.02       43.07     32.74 <
 -17   3   1      347.01      376.26     53.45 o
 -15   3   1      398.24      413.94     58.97 o
 -11   3   1      124.67       93.81     27.33 o
  -9   3   1      703.05      717.49     43.82 o
  -5   3   1     1115.46      979.06     36.39 o
  -3   3   1     1107.98     1299.16     29.95 o
  -1   3   1     2650.22     2637.85     61.46 o
   1   3   1       10.77        9.82     10.69 <
   3   3   1       64.53       62.12     12.22 o
   5   3   1     1311.76     1325.09     37.19 o
   7   3   1       98.80      152.47     38.60 o
   9   3   1      453.98      494.49     44.90 o
  11   3   1      507.29      574.09     30.96 o
  13   3   1     1419.02     1628.81     59.58 o
  15   3   1      282.55      279.11     45.86 o
  17   3   1       48.34       -6.80     26.91 <
  19   3   1      138.86      138.91     42.23 o
  21   3   1       58.19       50.33     39.41 <
  23   3   1        0.12       -1.93     71.41 <
  25   3   1        6.53       14.17     91.68 <
 -22   4   1      150.67      235.21     74.31 o
 -20   4   1       76.83        3.86     67.55 <
 -18   4   1        5.37      -35.10     44.65 <
 -16   4   1      676.85      612.95    108.92 o
 -14   4   1       48.17       42.78     31.86 <
 -12   4   1     1010.52     1082.95     76.47 o
 -10   4   1       66.09      691.20    237.42 <
  -8   4   1      542.48      468.31    142.23 o
  -6   4   1      233.55      269.87     21.91 o
  -4   4   1     1121.73     1111.52     44.99 o
  -2   4   1        9.24        6.63     10.86 <
   0   4   1      114.14      118.73     15.65 o
   2   4   1      325.16      340.39     23.82 o
   4   4   1      514.25      544.64     39.72 o
   6   4   1      127.24       93.56     20.72 o
   8   4   1      876.23      923.22     55.16 o
  12   4   1      621.12      567.92     88.59 o
  14   4   1       11.24       65.36    173.20 <
  16   4   1      137.75      106.49     46.34 <
  18   4   1       68.39       55.41     46.61 <
  20   4   1        0.43       31.46     51.81 <
  22   4   1        5.75      -61.76     81.06 <
 -17   5   1       12.48      112.70     51.93 <
 -15   5   1      122.27       -9.57     62.55 <
 -13   5   1        9.21      -11.22     49.61 <
 -11   5   1      129.23       95.21     51.44 <
  -9   5   1       44.37       23.16     38.60 <
  -7   5   1        5.52        3.86     30.88 <
  -5   5   1      388.43      295.30     36.67 o
   3   5   1        0.19      -23.16     27.02 <
   5   5   1      897.75      914.84     73.34 o
   7   5   1        9.55      -24.56     24.56 <
   9   5   1      566.03      652.08     51.65 o
  11   5   1      490.60      490.55    133.21 o
  13   5   1       55.68       84.29     58.38 <
  15   5   1      260.53      267.65     58.08 o
  17   5   1       19.57      -27.53    191.07 <
 -10   6   1        3.49       82.99     55.97 <
   8   6   1       21.38       59.83     50.18 <
  10   6   1       13.36      115.80     61.76 <
 -28   0   2      246.07      266.35    111.94 <
 -26   0   2      106.76      153.98     49.55 o
 -24   0   2      330.10      485.71     62.02 o
 -22   0   2      292.52      285.66     46.32 o
 -20   0   2     4652.60     4590.18    141.51 o
 -18   0   2        3.16       14.06     28.67 <
 -16   0   2     4253.04     4168.24    108.66 o
 -14   0   2      831.18      932.56     94.41 o
 -12   0   2      570.35      520.63     47.47 o
 -10   0   2      924.32      838.80    111.52 o
  -8   0   2    12781.98    12890.10    196.84 o
  -6   0   2    27270.23    27803.21    373.30 o
  -4   0   2    27447.86    27820.80    375.09 o
  -2   0   2      392.21      -39.98     39.98 <
   0   0   2     1489.02       -1.23      1.23 <
   2   0   2       14.68       -3.68      4.98 <
   4   0   2       40.88       -2.79      7.21 <
   6   0   2     4634.26     4294.98     84.04 o
   8   0   2      692.27      634.89     41.16 o
  10   0   2    26824.21    29667.48    769.64 o
  12   0   2     6944.94     7137.71    226.66 o
  14   0   2        0.34      -22.87     22.87 <
  16   0   2      525.68      430.94     83.15 o
  18   0   2     3499.19     3424.69    112.91 o
  20   0   2     3880.42     3908.67    157.59 o
  22   0   2        9.11       -3.86     59.83 <
  24   0   2      787.07      900.52     73.17 o
  26   0   2      553.82      489.55     66.71 o
  28   0   2       30.40       54.04     90.71 <
 -27   1   2        0.02      -10.53     44.46 <
 -25   1   2       17.92       60.66     33.48 <
 -23   1   2      392.46      361.59     48.62 o
 -21   1   2        7.45       36.78     24.64 <
 -19   1   2      523.60      631.15     63.01 o
 -17   1   2     2083.66     2031.85    110.17 o
 -15   1   2      195.73      180.00     34.30 o
 -13   1   2      227.34      285.48     25.36 o
 -11   1   2       10.12       -4.18     19.84 <
  -9   1   2      594.97      620.38     20.18 o
  -7   1   2        0.84       -8.49      8.49 <
  -5   1   2     2509.12     2135.82     32.39 o
  -3   1   2     1336.86     1405.79     22.37 o
  -1   1   2     1032.87     1063.39     16.12 o
   1   1   2     1684.07     2071.51     31.47 o
   3   1   2     8655.40     9798.46    131.79 o
   5   1   2     2828.19     2929.99     34.69 o
   7   1   2       11.99        3.07     14.56 <
   9   1   2     3160.94     3434.57     49.23 o
  11   1   2     1778.45     2061.67     42.02 o
  13   1   2     1576.38     1799.77     56.79 o
  15   1   2       45.32       26.24     20.06 <
  17   1   2      907.04      958.06     65.74 o
  19   1   2     1015.23      947.84     71.33 o
  21   1   2       54.82       58.21     30.02 <
  23   1   2     1134.05     1107.53     67.15 o
  25   1   2        3.32       36.83     41.78 <
  27   1   2      115.32      171.96     53.95 o
 -26   2   2       30.83       -7.86     55.64 <
 -24   2   2       10.89       38.20     35.71 <
 -22   2   2       61.58       72.89     39.80 <
 -20   2   2       23.01       79.82     37.47 <
 -18   2   2      172.63      169.95     44.68 o
 -16   2   2      208.25      225.53     31.89 o
 -14   2   2        0.09      -13.31     18.04 <
 -12   2   2      270.80      827.23    111.81 o
 -10   2   2     2181.68     2231.33     46.14 o
  -8   2   2     1877.09     1708.79     36.85 o
  -6   2   2      321.40      276.83     29.21 o
  -4   2   2      990.49     1038.53     18.59 o
  -2   2   2     6708.10     7044.79    106.17 o
   0   2   2     5878.47     7075.77    138.79 o
   2   2   2      445.54      425.23     11.95 o
   6   2   2      103.19      187.21    208.44 <
  10   2   2     2080.02     2263.96     53.07 o
  12   2   2      128.50      122.86     24.04 o
  14   2   2        0.51      212.30    324.25 <
  16   2   2     1277.75     1307.92     46.48 o
  18   2   2     1002.44      989.68     90.26 o
  20   2   2       18.31       59.28     31.17 <
  22   2   2       95.71       68.55     40.82 <
  24   2   2      208.30      113.89    170.81 <
  26   2   2        4.51      -32.81     81.06 <
 -25   3   2       37.10       86.85     64.14 <
 -23   3   2       13.11        5.79     53.23 <
 -21   3   2       28.26      117.66     99.40 <
 -19   3   2        0.42       -0.58     36.02 <
 -17   3   2      659.27      515.50     44.33 o
 -15   3   2      598.68      635.40     44.10 o
 -13   3   2     2712.63     2538.60     77.47 o
 -11   3   2     2873.38     2900.35     67.93 o
  -9   3   2      575.26      582.94     59.90 o
  -7   3   2     8345.11     8458.35    123.27 o
  -5   3   2      281.74      282.97     17.56 o
  -3   3   2     1192.66     1212.27     41.67 o
  -1   3   2     1246.68     1300.31     52.19 o
   1   3   2      902.56      908.27     45.97 o
   3   3   2      751.04      708.44     22.91 o
   5   3   2        1.82       20.99     10.11 <
   7   3   2     1690.83     1795.63     44.13 o
   9   3   2       24.34      103.13    121.59 <
  11   3   2     3552.93     3746.52     78.50 o
  13   3   2     1719.03     1756.32     61.94 o
  15   3   2      402.39      435.67     57.18 o
  17   3   2        0.25       49.82     28.34 <
  19   3   2        0.53       48.86     38.37 <
  21   3   2      171.05      234.65     50.73 o
  23   3   2       30.27       33.78     48.90 <
  25   3   2        1.88       34.74     88.78 <
 -22   4   2        0.12       27.02     55.95 <
 -20   4   2       31.63       87.72     53.02 <
 -18   4   2        2.64      -30.96     45.53 <
 -16   4   2      121.37       93.27     60.81 <
 -14   4   2       70.51       55.74     37.94 <
 -12   4   2       67.41      119.49    177.18 <
 -10   4   2     1235.94     1383.83    123.52 o
  -8   4   2      286.44      264.27     54.04 o
  -6   4   2      341.25      341.04     22.79 o
  -4   4   2     1735.05     1718.83     42.41 o
  -2   4   2        2.33        3.22     14.28 <
   0   4   2      175.23      134.63     29.23 o
   2   4   2       59.19       62.59     17.31 o
   4   4   2      113.57       99.96     17.33 o
   6   4   2      656.90      613.86     32.90 o
   8   4   2       20.81     1416.65    384.08 o
  10   4   2     1411.64     1387.09     73.54 o
  12   4   2      458.76     1464.51    297.87 o
  14   4   2      517.08      619.65    230.94 <
  16   4   2      134.25      163.83     49.24 o
  18   4   2       54.26      -72.80     77.92 <
  20   4   2      184.19      165.65     59.26 <
  22   4   2       25.39       21.23     84.92 <
 -17   5   2        3.55        5.34     67.43 <
 -15   5   2       34.51       -1.22     42.79 <
 -13   5   2        1.49      -27.89     38.12 <
 -11   5   2       67.23       36.67     48.25 <
  -9   5   2       77.80       69.48     44.39 <
  -7   5   2       63.37       15.44     38.60 <
  -5   5   2       13.04       -1.86     19.75 <
   1   5   2        0.34       36.67     23.16 <
   3   5   2      131.76      131.24     34.74 o
   5   5   2      383.97      395.66     54.04 o
   7   5   2      314.51      271.41     38.60 o
   9   5   2        0.23      -26.17     28.75 <
  11   5   2       56.74      358.99    345.48 <
  13   5   2        0.07      -15.68     37.98 <
  15   5   2       99.75       84.94     46.60 <
  17   5   2        0.59       16.04     47.23 <
 -10   6   2      109.30       98.43     55.97 <
 -27   1   3       30.41       25.98     45.89 <
 -25   1   3       91.82       51.35     33.39 <
 -23   1   3      243.71      179.50     33.08 o
 -21   1   3        6.93       26.22     23.62 <
 -19   1   3      520.25      472.50     35.09 o
 -17   1   3        4.29        8.44     38.25 <
 -15   1   3        8.97      -15.09     23.25 <
 -13   1   3      476.74      508.44     33.55 o
 -11   1   3     2266.74     2369.26     42.48 o
  -9   1   3      820.80     1003.65     36.00 o
  -7   1   3     1358.98     1422.61     29.98 o
  -5   1   3     5787.46     5614.16     62.23 o
  -3   1   3     7763.29     8784.45    110.45 o
  -1   1   3    58818.88    60513.16    638.87 o
   1   1   3    26085.08    26231.90    288.73 o
   3   1   3        2.17       -8.09     13.31 <
   5   1   3    14749.74    14603.04    139.81 o
   7   1   3     1114.52     1011.82     22.23 o
   9   1   3     1237.79     1335.65     28.14 o
  11   1   3      229.49      144.00     25.80 o
  13   1   3     2110.27     2129.77     49.66 o
  15   1   3       18.11       -8.03     18.15 <
  17   1   3     1647.08     1582.77     63.90 o
  19   1   3     1603.33     1396.30     58.08 o
  21   1   3      103.84       84.21     36.97 <
  23   1   3        6.38       37.76     29.62 <
  25   1   3      155.92      193.64     50.46 o
  27   1   3       74.28      105.44     49.92 <
 -26   2   3      157.14      203.08     67.43 o
 -24   2   3       53.89       97.19     37.66 <
 -22   2   3      448.05      427.21     46.59 o
 -20   2   3       94.17       23.61     37.68 <
 -18   2   3      337.19      265.80     36.05 o
 -16   2   3       60.53       70.25     21.26 o
 -14   2   3      199.86      248.70     70.65 o
 -12   2   3      426.39      448.96     28.71 o
 -10   2   3       22.97     1065.38    343.55 o
  -8   2   3     1870.75     1678.83     53.61 o
  -6   2   3       47.75       56.73     26.70 <
  -4   2   3     2056.92     1897.54     27.80 o
  -2   2   3       40.49       12.80      6.57 <
   0   2   3     2017.47     1939.18     47.81 o
   2   2   3     8014.20     7868.05    102.50 o
   4   2   3     5746.21     6448.63     80.12 o
   6   2   3     4815.54     5253.27     76.08 o
   8   2   3    12570.41    12892.75    167.21 o
  10   2   3      257.39      274.08     21.76 o
  12   2   3     1156.35     1153.21     48.48 o
  14   2   3     4022.49     4024.02     80.52 o
  16   2   3      317.67      887.82    422.68 <
  18   2   3        9.68       25.12     44.17 <
  20   2   3        4.19       72.90     31.80 <
  22   2   3       95.03      136.35     36.67 o
  24   2   3        2.90      -42.98     42.98 <
  26   2   3        0.02      -27.02     77.20 <
 -25   3   3        1.80      -18.27     56.88 <
 -23   3   3      326.49      382.38    154.40 <
 -21   3   3       27.28       26.17     35.75 <
 -19   3   3        1.93       11.18     36.23 <
 -17   3   3      144.27      170.75     86.64 <
 -15   3   3      355.45      373.79     59.89 o
  -9   3   3      442.71      434.68     39.22 o
  -7   3   3     1791.49     1958.33     37.75 o
  -5   3   3        5.75       -4.09     10.64 <
  -3   3   3      454.88      462.98     20.24 o
  -1   3   3     1318.10     1510.69     44.33 o
   1   3   3     1805.01     1856.47     46.66 o
   3   3   3       96.60       98.45     17.57 o
   5   3   3     1124.86     1190.99     31.91 o
   7   3   3      635.15      661.67     26.94 o
   9   3   3     1195.66     1243.81     58.25 o
  11   3   3        0.02       39.25     85.89 <
  13   3   3      115.73      627.26    355.13 <
  15   3   3      117.56      164.73     52.26 o
  17   3   3        1.91       26.29    136.29 <
  19   3   3        0.01      -18.64     58.38 <
  21   3   3        7.40       49.29     44.34 <
  23   3   3        3.21        7.61     48.32 <
 -22   4   3       77.73       83.96     61.41 <
 -20   4   3        7.52       11.83     46.95 <
 -18   4   3        6.97       13.95     44.29 <
 -16   4   3      390.65      381.70     84.05 o
 -14   4   3       77.89       52.67     42.08 <
 -12   4   3      207.41      161.79     52.65 o
 -10   4   3      279.67      250.27     38.54 o
  -8   4   3      839.68      825.30     51.16 o
  -6   4   3       60.58       32.52     22.49 <
  -4   4   3      895.65      820.53     34.16 o
  -2   4   3      971.72      886.22     47.29 o
   0   4   3      143.36      157.05     20.06 o
   2   4   3      757.82      739.86     62.93 o
   4   4   3     1279.84     1251.69     35.33 o
   6   4   3      266.12      280.37     26.72 o
   8   4   3      670.17      451.48     61.83 o
  10   4   3      236.71      205.69     39.19 o
  12   4   3      846.08      844.82    155.45 o
  14   4   3        1.34      705.99    276.16 <
  16   4   3        2.93        0.51     40.41 <
  18   4   3        1.27        2.81     42.63 <
  20   4   3        0.62       40.73     51.81 <
  22   4   3       26.27       -5.79     55.76 <
 -17   5   3        7.57      -31.12     46.69 <
 -15   5   3      111.27       88.24     46.82 <
 -13   5   3      146.49       61.42     42.67 <
 -11   5   3       19.94       39.84     34.04 <
  -9   5   3      581.19      571.82     49.07 o
  -7   5   3       61.46       16.15     41.50 <
  -5   5   3      345.56      332.91     29.32 o
  -3   5   3      171.33      142.82     30.88 o
  -1   5   3      276.66      266.35     34.74 o
   1   5   3      855.99      831.85     57.90 o
   3   5   3       43.46       21.23     32.81 <
   5   5   3      286.23      277.93     50.18 o
   7   5   3      305.14      264.70     34.63 o
   9   5   3       11.85       12.28     29.93 <
  11   5   3      246.32      248.77    113.78 <
  13   5   3       39.68        6.69     87.10 <
  15   5   3      283.05      325.36    113.92 <
  17   5   3       63.55      176.38     56.21 o
 -10   6   3       48.84       59.83     54.04 <
   6   6   3        9.59       40.53     44.39 <
   8   6   3        3.72       55.97     50.18 <
  10   6   3        3.79       40.53     55.97 <
 -28   0   4      218.04      236.76     77.10 o
 -26   0   4      369.01      510.81     66.84 o
 -24   0   4      764.12      756.74     68.47 o
 -22   0   4      240.03      238.15     46.00 o
 -20   0   4     3638.46     3402.59    119.22 o
 -18   0   4      992.24     1188.10     80.71 o
 -16   0   4      143.41      122.65     29.21 o
 -14   0   4     8359.87     8202.76    218.52 o
 -12   0   4    15508.92    17240.82    337.34 o
 -10   0   4     3875.97     3633.98     90.10 o
  -8   0   4     3443.72     3935.04     78.84 o
  -6   0   4     8964.45     9988.90    198.70 o
  -4   0   4   167916.06   173329.97   2685.65 o
  -2   0   4      139.90      157.02     10.83 o
   0   0   4    31627.31    14297.74    459.35 o
   2   0   4     2798.17     2763.53     48.00 o
   4   0   4     4588.96     4741.18    100.80 o
   6   0   4      202.55      167.07     26.84 o
   8   0   4     3326.86     3296.85     85.54 o
  10   0   4     1311.88     1394.26     44.50 o
  12   0   4       13.83       91.42     28.54 o
  14   0   4     5042.52     1760.20    291.44 o
  16   0   4     1764.02      138.65    171.56 <
  18   0   4        4.09       -0.95     28.85 <
  20   0   4     1176.68     1286.43     74.22 o
  22   0   4     1790.03     1882.90     91.00 o
  24   0   4      123.24      189.14     60.05 o
  26   0   4      484.35      444.19     65.62 o
 -27   1   4        0.05      -43.85     43.85 <
 -25   1   4        5.89       27.26     33.46 <
 -23   1   4      628.19      693.71     45.76 o
 -21   1   4      340.55      365.28     35.37 o
 -19   1   4      100.66       96.46     24.41 o
 -17   1   4     2387.41     2111.18     71.65 o
 -15   1   4     1830.65     2004.19     53.55 o
 -13   1   4        1.86       -1.71     16.60 <
 -11   1   4       77.49       99.39     18.17 o
  -9   1   4     6680.99     7283.40     96.85 o
  -7   1   4     3264.05     3878.25     58.52 o
  -5   1   4     2921.43     3187.10     39.99 o
  -3   1   4    35741.68    36962.20    375.12 o
  -1   1   4    44131.91    46636.88    477.33 o
   1   1   4      130.69      119.54     11.04 o
   3   1   4    20781.15    22651.00    229.96 o
   5   1   4     3006.73     3153.24     39.14 o
   7   1   4     7640.53     8335.44     93.96 o
   9   1   4     4477.93     5244.23     79.62 o
  11   1   4     1693.74     1748.25     38.44 o
  13   1   4      573.64      617.87     44.52 o
  15   1   4       79.19      131.56     26.07 o
  17   1   4     2107.39     2294.18     63.69 o
  19   1   4      599.50      585.07     54.52 o
  21   1   4       42.14       43.57     25.57 <
  23   1   4      409.25      503.66     45.21 o
  25   1   4      117.77      225.95     60.47 o
  27   1   4       44.76       69.12     65.34 <
 -26   2   4      103.16       91.60     58.02 <
 -24   2   4       41.17       47.04     36.28 <
 -22   2   4        2.60       39.20     44.84 <
 -20   2   4        0.41       -7.75     27.72 <
 -18   2   4        0.64      -11.51     25.44 <
 -16   2   4      105.97      152.78     36.97 o
 -14   2   4      864.80      868.87     77.35 o
 -12   2   4      252.18      312.49    170.81 <
 -10   2   4     2556.83     2625.00     70.87 o
  -8   2   4     2394.40     2599.85     64.75 o
  -4   2   4     2673.68     3185.34     44.00 o
  -2   2   4      637.44      625.04     14.66 o
   0   2   4      129.31      116.09      7.44 o
   2   2   4     5964.42     6629.79     87.14 o
   6   2   4        1.48     -131.24    206.51 <
   8   2   4      309.95      363.41     52.29 o
  10   2   4     4110.58     4232.78     68.64 o
  12   2   4      776.11      782.45     82.61 o
  14   2   4      134.20      135.23     57.16 <
  16   2   4     3644.12     3463.64     77.16 o
  18   2   4      312.29      276.68     33.08 o
  20   2   4       90.45       74.70     39.62 <
  22   2   4        0.93       38.59     76.05 <
  24   2   4       53.48      -43.46     43.46 <
  26   2   4        4.03       21.23     90.71 <
 -25   3   4      104.25       81.06     62.78 <
 -23   3   4      197.15      258.86     66.21 o
 -21   3   4      588.54      608.76     56.08 o
 -19   3   4      102.20       92.32     40.56 <
 -17   3   4     1646.02     1709.68    106.53 o
 -15   3   4      158.52      196.82    153.43 <
 -13   3   4     5154.72     1368.70    423.64 o
 -11   3   4     4280.00     4462.51     89.81 o
  -9   3   4      350.01      397.38     40.26 o
  -7   3   4     2339.67     2514.49     44.18 o
  -5   3   4       27.25       11.30     12.88 <
  -3   3   4      407.17      511.24     29.17 o
  -1   3   4      332.96      365.74     22.84 o
   1   3   4        0.19        5.64     13.77 <
   3   3   4      224.57      213.48     13.75 o
   5   3   4      813.23      999.42     52.08 o
   7   3   4     2065.28     2277.23     52.46 o
   9   3   4     1833.87     1915.50     68.27 o
  11   3   4      348.79      397.04     46.38 o
  13   3   4     2519.20     2455.50     73.16 o
  15   3   4      218.12      209.16     41.39 o
  17   3   4      703.28      732.13    152.94 o
  19   3   4      646.70      619.22     62.58 o
  21   3   4       28.54      -20.27     37.94 <
  23   3   4       69.21       65.84     86.85 <
 -22   4   4       21.43      -33.26     53.17 <
 -20   4   4        4.04       54.04     51.86 <
 -18   4   4        0.33       31.24     38.88 <
 -16   4   4        0.99       28.22     52.37 <
 -14   4   4      326.62      426.07     87.77 o
 -12   4   4       13.65       33.60     36.77 <
 -10   4   4     1217.44     1133.52    309.93 o
  -8   4   4     1109.62     1200.48     88.78 o
  -6   4   4      339.57      337.92     23.81 o
  -4   4   4      238.18      265.24     18.73 o
  -2   4   4        6.43       12.55     17.74 <
   0   4   4        1.57       17.46     16.74 <
   2   4   4        9.82       13.04     17.87 <
   4   4   4       32.20       24.78     13.20 <
   6   4   4        0.94       -3.46     17.87 <
   8   4   4       70.08       51.21     29.01 <
  10   4   4       92.81      149.04     36.54 o
  12   4   4      665.90      921.28    264.46 o
  14   4   4      619.57      708.82    102.93 o
  16   4   4      192.59      223.93    138.31 <
  18   4   4        7.52      -19.30     42.84 <
  20   4   4       36.64       76.24     54.59 <
 -17   5   4        5.67      -18.11     63.06 <
 -15   5   4        2.44       30.28     43.61 <
 -13   5   4       13.40       55.57     61.84 <
 -11   5   4        0.14      -26.38     32.54 <
  -9   5   4        1.10        7.72     30.02 <
  -7   5   4        3.74      -11.47     29.92 <
  -5   5   4        7.97       -9.65     36.67 <
  -3   5   4      245.06      204.58     36.67 o
  -1   5   4       60.02      117.73     32.81 o
   1   5   4      412.16      382.15     46.32 o
   3   5   4      592.17      555.85     57.90 o
   5   5   4      273.40      247.05     52.11 o
   7   5   4      202.57      136.67     30.60 o
   9   5   4       68.07       63.17     45.61 <
  11   5   4        1.50       53.32    163.94 <
  13   5   4        0.08      -36.37     36.37 <
  15   5   4      201.67      195.39     54.26 o
  17   5   4       17.35      -32.95     51.52 <
 -10   6   4       17.48       33.78     34.12 <
   6   6   4      112.53      225.81     54.04 o
   8   6   4        8.71      -48.25     52.11 <
  10   6   4       87.62       92.64     65.62 <
 -27   1   5       14.14       59.66     61.19 <
 -25   1   5      148.93      148.63     39.18 o
 -23   1   5      130.24      201.62     36.68 o
 -21   1   5      188.98      197.63     31.22 o
 -19   1   5      233.34      210.10     27.86 o
 -17   1   5      300.60      324.62     66.51 o
 -15   1   5      686.18      792.37     53.18 o
 -13   1   5      243.56      282.55     22.65 o
 -11   1   5     1400.77     1588.87     34.95 o
  -9   1   5    10447.63    10412.31    136.93 o
  -7   1   5      268.10      282.68     32.48 o
  -5   1   5     5480.02     5771.58     65.03 o
  -3   1   5   185708.73   189985.55   2041.21 o
  -1   1   5     6758.42     6585.39     67.67 o
   1   1   5     6361.78     6090.98     72.52 o
   3   1   5     5786.19     5652.42     65.87 o
   7   1   5     3382.81     3443.82     45.17 o
   9   1   5     5329.00     6117.53     73.11 o
  11   1   5        6.34       12.00     14.62 <
  13   1   5       33.66       65.29     46.52 <
  15   1   5      137.00      167.19     52.40 o
  17   1   5      152.27      220.06     63.38 o
  19   1   5      272.72      284.54     38.08 o
  21   1   5       45.60       44.47     28.90 <
  23   1   5       59.29       52.23     30.48 <
  25   1   5      749.79      755.27     62.24 o
  27   1   5        0.05      -15.44     86.85 <
 -26   2   5       32.98       54.52     48.03 <
 -24   2   5        1.41       39.24     36.34 <
 -22   2   5       51.86       56.39     33.51 <
 -20   2   5       17.05        7.50     28.48 <
 -18   2   5      431.48      381.90     55.26 o
 -16   2   5     2997.84     3048.25     73.01 o
 -14   2   5      471.82      405.04     32.74 o
 -12   2   5     8059.40     7713.13    186.36 o
 -10   2   5       30.59      326.18    306.88 <
  -8   2   5      717.00      745.63     35.83 o
  -6   2   5    13290.53    13401.92    171.37 o
  -4   2   5     1361.19     1478.40     26.30 o
  -2   2   5     1915.97     2038.80     33.18 o
   0   2   5     4989.70     5438.14     77.38 o
   2   2   5      434.09      501.80     21.50 o
   4   2   5    10885.33    11714.41    165.14 o
   6   2   5     4037.40     4405.13     65.43 o
   8   2   5      876.20      865.20     76.10 o
  10   2   5     1838.03     1844.30     84.20 o
  12   2   5     2550.42     2588.70     69.59 o
  14   2   5       19.29       32.40     23.56 <
  16   2   5        4.42       36.13     43.74 <
  18   2   5       65.41       90.71     53.95 <
  20   2   5      173.80      131.14     34.90 o
  22   2   5      318.51      298.03     51.45 o
  24   2   5       67.42       19.21     50.81 <
  26   2   5       39.05       -7.72     82.99 <
 -25   3   5        0.00       14.14     56.04 <
 -23   3   5       32.60      -17.57    137.03 <
 -21   3   5        0.30       22.98     36.99 <
 -19   3   5       46.93       67.93     33.70 <
 -17   3   5       31.10       67.99    138.81 <
 -15   3   5      957.03      948.27    111.73 o
 -13   3   5     1331.04     1226.29     78.25 o
 -11   3   5      224.90      104.22    314.60 <
  -9   3   5      176.42      161.38     30.00 o
  -5   3   5      228.05      223.41     13.16 o
  -3   3   5     1617.01     1519.39     34.21 o
  -1   3   5      635.27      776.82     69.37 o
   1   3   5     1249.85     1418.03     44.93 o
   3   3   5      126.54      149.71     13.38 o
   5   3   5      285.36      343.37     36.78 o
   9   3   5      577.00      547.35     41.13 o
  11   3   5      391.20      364.65     53.66 o
  13   3   5        6.66       67.55    318.46 <
  15   3   5        8.63       20.23     32.87 <
  17   3   5        1.04       52.78     58.14 <
  19   3   5       23.34       -3.98     35.27 <
  21   3   5       33.28       30.98     43.02 <
  23   3   5        6.85      -30.88     49.13 <
 -22   4   5       26.66       26.01     54.54 <
 -20   4   5       72.36      110.53     55.76 <
 -18   4   5       62.60       91.86     44.85 <
 -16   4   5      459.18      440.91     85.20 o
 -14   4   5      262.01      332.13     50.58 o
 -12   4   5      157.87      147.22     59.06 <
 -10   4   5      275.74      231.11     34.17 o
  -8   4   5     1418.47     1315.05     64.81 o
  -6   4   5      131.59      123.26     22.23 o
  -4   4   5        1.25        7.44     13.09 <
  -2   4   5      475.05      479.15     30.27 o
   0   4   5      221.42      182.64     25.76 o
   2   4   5       24.55       39.07     22.49 <
   4   4   5     1451.28     1475.03     47.65 o
   8   4   5       80.17      918.70    395.66 <
  12   4   5       11.46      491.52    256.04 <
  14   4   5       14.61       11.37     58.28 <
  16   4   5        2.65       20.90    190.53 <
  18   4   5      120.32       83.57     52.21 <
  20   4   5        0.03       16.81     51.81 <
 -17   5   5        0.22       37.08     46.69 <
 -15   5   5       90.77       54.53     63.35 <
 -13   5   5       35.50        7.29     39.22 <
 -11   5   5       56.87      107.47     38.88 <
  -9   5   5      357.95      355.86     59.83 o
  -7   5   5      253.53      234.65     50.18 o
  -5   5   5     1272.58     1211.07     51.38 o
  -3   5   5      244.66      256.70     42.46 o
  -1   5   5      105.59       90.71     36.67 <
   1   5   5     1113.84     1285.41     81.06 o
   3   5   5        4.58      -32.81     32.81 <
   5   5   5      455.50      600.24     67.55 o
   7   5   5      395.02      359.77     37.46 o
   9   5   5      173.86      155.26     38.95 o
  11   5   5      329.14      348.83    115.43 o
  13   5   5       13.43       44.30     43.34 <
  15   5   5      278.97      324.70     60.14 o
  17   5   5       25.78        1.78     53.17 <
 -10   6   5        0.28        2.01     33.42 <
   4   6   5        0.36       90.71     42.46 <
   6   6   5        5.32        7.72     46.32 <
   8   6   5       39.96       23.16     54.04 <
  10   6   5       49.37       69.48     63.69 <
 -28   0   6      149.34      170.41     72.38 <
 -26   0   6       29.61       33.29     44.49 <
 -24   0   6      829.62      800.23     78.42 o
 -22   0   6      192.19      272.61     47.73 o
 -20   0   6      936.48      819.87     62.69 o
 -18   0   6     1207.78     1159.80     65.11 o
 -16   0   6      706.46      847.46     71.09 o
 -14   0   6      143.33      260.25     83.72 o
 -12   0   6      511.33      538.72     51.61 o
 -10   0   6     1031.96     1128.18     69.57 o
  -8   0   6     3822.12     4113.12     99.53 o
  -6   0   6    10422.44    10024.76    155.19 o
  -4   0   6     5653.36     6749.33    118.70 o
  -2   0   6    61164.05    62753.40    980.22 o
   0   0   6    36078.02    38833.28    779.74 o
   2   0   6    38723.61    41101.48    647.04 o
   4   0   6       48.08       24.20     11.19 <
   6   0   6    28819.66    30884.80    531.45 o
   8   0   6      237.05      207.42     59.08 o
  10   0   6     3361.66     3094.63     71.79 o
  12   0   6     1427.75     1351.84    176.38 o
  14   0   6      432.33       28.36    151.38 <
  16   0   6     1181.51     1186.59     72.99 o
  18   0   6       71.20      102.15     33.89 o
  20   0   6      145.53      194.69     42.43 o
  22   0   6     1322.45     1271.27     79.41 o
  24   0   6        0.03       18.80     58.87 <
  26   0   6       43.66      168.28     64.81 <
 -27   1   6        6.81       10.56     57.03 <
 -25   1   6        2.73      -19.30     35.94 <
 -23   1   6       14.15       22.17     26.27 <
 -21   1   6      994.17     1034.68     55.82 o
 -19   1   6        0.63       25.34     21.73 <
 -17   1   6     1357.82     1321.98     62.00 o
 -15   1   6      654.41      653.32     32.96 o
 -13   1   6        1.98       23.80    110.50 <
 -11   1   6      994.93     1016.21     44.63 o
  -9   1   6     2737.04     2667.70     45.94 o
  -7   1   6     1853.47     2087.20     36.25 o
  -5   1   6     7424.57     8029.20     93.19 o
  -3   1   6    39505.95    38553.92    398.86 o
  -1   1   6    12209.47    12883.61    142.67 o
   1   1   6    21061.33    21503.31    256.51 o
   3   1   6    21444.10    23143.14    240.34 o
   5   1   6     6842.14     7350.78     82.65 o
   7   1   6    17498.75    18242.45    193.89 o
  11   1   6       57.30       28.76     13.19 <
  13   1   6      610.75      540.12     57.08 o
  17   1   6      805.64      836.41     48.44 o
  19   1   6      588.94      648.54     39.52 o
  21   1   6        8.37       18.40     31.76 <
  23   1   6       20.12       12.87     42.33 <
  25   1   6       37.89       28.19     38.06 <
  27   1   6       17.05       73.34     88.78 <
 -26   2   6       15.04       23.80     45.34 <
 -24   2   6        0.21       11.24     35.45 <
 -22   2   6       76.31       85.41     46.08 <
 -20   2   6        0.34        9.06     30.86 <
 -18   2   6      193.66      165.15     27.32 o
 -16   2   6     1539.37     1509.12     54.60 o
 -14   2   6      803.44      818.51     58.89 o
 -12   2   6      694.79      718.04     29.67 o
 -10   2   6     2052.78     1896.02     41.99 o
  -8   2   6     4149.21     4549.06     78.88 o
  -6   2   6      514.42      566.93     41.35 o
  -4   2   6       46.50       38.52      9.30 o
  -2   2   6       31.79       30.73      8.02 o
   0   2   6      149.73      134.00      9.95 o
   2   2   6     2866.79     3290.80     52.15 o
   4   2   6      975.17      870.46     28.75 o
   6   2   6     3843.76     3904.84     60.15 o
   8   2   6      928.94     1095.80     32.19 o
  10   2   6      297.01      313.77     35.20 o
  12   2   6     8566.07     8377.35    167.89 o
  14   2   6      936.84     1016.85     78.07 o
  16   2   6      321.68      337.19     36.02 o
  18   2   6      377.10      361.02     36.85 o
  20   2   6      111.67      132.20     63.98 <
  22   2   6       57.49       88.57     60.39 <
  24   2   6        2.72      -14.26    119.47 <
  26   2   6       67.27       11.60     59.63 <
 -25   3   6       53.68       77.20     60.17 <
 -23   3   6       28.44      -12.26     41.85 <
 -21   3   6      160.12      210.98     43.75 o
 -19   3   6      167.05      121.56     44.77 <
 -17   3   6      340.26      382.79     42.22 o
 -15   3   6       55.32      129.07    102.51 <
 -13   3   6       83.25      140.56     76.24 <
 -11   3   6      198.26      214.37     31.64 o
  -9   3   6      114.58       90.09     15.52 o
  -7   3   6     2814.15     2559.87     45.38 o
  -5   3   6      274.41      335.59     22.16 o
  -3   3   6     1263.33     1226.65     31.23 o
  -1   3   6      342.70      281.44     14.35 o
   1   3   6     1223.54     1182.65     31.79 o
   3   3   6     1058.17     1216.11     33.95 o
   5   3   6        9.54       29.75     35.39 <
   7   3   6     3107.87     3008.64     89.91 o
   9   3   6     5058.72     5122.91    113.83 o
  11   3   6       55.12       29.48     19.85 <
  13   3   6     1769.79     1761.39    113.94 o
  15   3   6     1494.47     1557.57    252.48 o
  17   3   6        8.85       -6.13     52.83 <
  19   3   6      422.59      360.86     89.15 o
  21   3   6        0.68      -18.85     47.07 <
  23   3   6       54.48       76.93     58.49 <
 -22   4   6        0.82        3.17     52.11 <
 -20   4   6       10.37       42.07     43.57 <
 -18   4   6        3.26       46.32     46.80 <
 -16   4   6        0.99       58.09     35.05 <
 -14   4   6      172.42      209.67     38.54 o
 -12   4   6      246.19      193.88     58.59 o
 -10   4   6      550.64      534.02     50.98 o
  -8   4   6     1117.96     1052.07     69.48 o
  -6   4   6      601.42      588.84     32.90 o
  -4   4   6     2198.65     1923.52     47.10 o
  -2   4   6       46.50       62.25     20.06 o
   0   4   6       12.06       31.73     18.53 <
   2   4   6      537.37      432.61     38.21 o
   4   4   6      244.71      271.72     29.21 o
   6   4   6     2164.39     2302.87     86.01 o
   8   4   6      583.01      608.82     72.71 o
  10   4   6     2998.48     3089.20    117.76 o
  12   4   6      178.70      263.32     48.16 o
  14   4   6       76.70       87.17     74.75 <
  16   4   6      451.24      320.60    166.90 <
  18   4   6       19.83      -31.74     47.53 <
  20   4   6      133.42       78.53     56.53 <
 -17   5   6       49.03      -19.06     44.98 <
 -15   5   6       96.39       74.96     49.25 <
 -13   5   6       48.08       87.45     69.01 <
 -11   5   6       39.09       69.76     37.64 <
  -9   5   6        4.71       27.68     32.05 <
  -7   5   6       37.61       53.70     27.19 <
  -5   5   6      135.63      129.31     40.53 o
  -3   5   6       22.34       -7.72     32.81 <
  -1   5   6      188.19      175.63     40.53 o
   1   5   6      205.59      245.12     46.32 o
   3   5   6      228.70      264.42     52.11 o
   5   5   6        3.45        9.65     40.53 <
   7   5   6       85.42       82.70     29.99 <
   9   5   6       23.03      -14.27     49.22 <
  11   5   6      202.03      158.83     55.97 <
  13   5   6       65.87       43.96     43.64 <
  15   5   6       82.32       41.73     48.09 <
  17   5   6       13.84      -27.46     51.16 <
 -10   6   6       35.37      -32.81     44.39 <
  -8   6   6       26.64       69.48     42.46 <
   4   6   6       18.37       21.23     42.46 <
   6   6   6      159.15      144.75     54.04 <
   8   6   6       37.31       57.90     57.90 <
  10   6   6       22.32        1.93     63.69 <
 -27   1   7        4.13       90.48     61.23 <
 -25   1   7       32.18       10.59     34.92 <
 -23   1   7      193.57      143.68     31.74 o
 -21   1   7      256.22      265.20     32.90 o
 -19   1   7      608.00      637.16     38.62 o
 -17   1   7      411.34      372.75     38.60 o
 -15   1   7     1613.28     1671.33     74.76 o
 -13   1   7     3055.78     3204.35     65.50 o
 -11   1   7      146.93      191.22     28.24 o
  -9   1   7    10188.91    10516.99    137.24 o
  -7   1   7      174.27      153.85     18.34 o
  -5   1   7     8637.97     8532.13    105.58 o
  -3   1   7       94.33      129.48     13.96 o
  -1   1   7     5197.82     5204.21     64.47 o
   1   1   7     5420.48     5843.72     77.33 o
   7   1   7      843.87      796.54     42.71 o
   9   1   7     4571.18     5149.24     68.37 o
  11   1   7        0.23      141.49    126.02 <
  13   1   7       80.62      113.18     43.75 <
  15   1   7    12966.42    12222.38    274.19 o
  17   1   7     1542.47     1480.14     51.44 o
  19   1   7     1534.11     1493.26     70.63 o
  21   1   7     1403.06     1487.81     63.01 o
  23   1   7       21.31       32.10     31.61 <
  25   1   7      171.38      254.76     55.34 o
 -26   2   7       47.51      114.15     51.16 <
 -24   2   7        5.44       60.64     36.01 <
 -22   2   7      516.56      647.80     81.13 o
 -20   2   7      399.36      409.86     60.86 o
 -18   2   7      297.61      202.60     29.45 o
 -16   2   7     2232.54     2164.31     99.58 o
 -14   2   7        1.23       46.43     29.55 <
 -12   2   7     1535.29     1488.07     42.69 o
 -10   2   7     2279.93     2450.28     47.89 o
  -8   2   7      103.84      142.39     36.77 o
  -6   2   7       40.14       18.22     10.03 <
  -4   2   7      351.63      293.01     15.96 o
  -2   2   7      725.16      927.79     21.57 o
   0   2   7     3940.32     4142.05     65.17 o
   2   2   7     2598.63     2855.17     51.68 o
   4   2   7     4598.17     5189.52     75.73 o
   6   2   7    15454.46    17633.13    246.95 o
   8   2   7     9238.70     9873.45    143.35 o
  10   2   7      333.52      380.70     23.06 o
  12   2   7     3635.37     3622.94     67.50 o
  14   2   7      105.63      126.42     37.87 o
  16   2   7      100.55      195.29     28.50 o
  18   2   7     1907.64     1944.94     66.48 o
  20   2   7      412.62      342.58     76.05 o
  22   2   7      201.29      188.30     47.69 o
  24   2   7      399.29      394.82     97.55 o
 -25   3   7        5.64       23.46     57.27 <
 -23   3   7       18.71       10.25     42.28 <
 -21   3   7        0.94       17.21     34.91 <
 -19   3   7       62.65       69.93     33.87 <
 -17   3   7       57.82       89.38     86.33 <
 -15   3   7        9.92      -15.26     45.76 <
 -13   3   7       30.62       91.64     31.51 <
 -11   3   7      107.64       89.51     36.29 <
  -9   3   7       94.49       81.84     27.87 <
  -7   3   7        0.16      -11.79     11.79 <
  -5   3   7        0.96       -4.67     10.74 <
  -3   3   7        5.66       14.74     11.51 <
  -1   3   7      636.72      666.09     19.38 o
   1   3   7      106.70       93.63     10.38 o
   3   3   7        2.64        3.31      9.55 <
   5   3   7      304.19      323.37     16.17 o
   7   3   7       27.25       28.07     10.88 <
   9   3   7        5.04        2.09     13.32 <
  11   3   7       41.74       27.91     45.63 <
  13   3   7      111.73       61.11     74.66 <
  15   3   7       14.24       62.22     99.17 <
  17   3   7       85.05       94.89     45.58 <
  19   3   7       76.28       86.49     50.44 <
  21   3   7       63.55       59.44     53.89 <
  23   3   7       23.91       47.97     55.16 <
 -22   4   7      100.35       98.69     66.59 <
 -20   4   7       31.47       39.35     44.22 <
 -18   4   7       23.51       77.87     59.89 <
 -16   4   7      148.26       79.96     45.13 <
 -14   4   7      132.50      112.67     43.31 <
 -12   4   7      309.88      365.71     41.05 o
 -10   4   7       62.64       56.66    137.82 <
  -8   4   7      136.48      124.28     32.67 o
  -6   4   7      674.89      724.95     38.04 o
  -4   4   7      321.88      322.62     23.29 o
  -2   4   7      437.46      489.15     33.09 o
   0   4   7     1078.64     1114.88    118.70 o
   2   4   7      168.34      204.58     44.39 o
   4   4   7        0.35       -2.70     15.44 <
   6   4   7       78.52      100.45     36.67 <
   8   4   7      430.21      449.23     44.98 o
  10   4   7       77.03      104.66     36.87 <
  12   4   7      277.32      242.83     65.92 o
  14   4   7        1.01      -27.41     36.97 <
  16   4   7        3.71       37.00     61.49 <
  18   4   7      154.45      146.10     56.53 <
  20   4   7       70.06      103.19     61.23 <
 -17   5   7       12.87      -25.74     72.03 <
 -15   5   7       22.38        2.02     43.88 <
 -13   5   7      478.03      486.58     85.57 o
 -11   5   7        9.52       13.32     34.78 <
  -9   5   7      488.70      380.31     45.04 o
  -7   5   7      100.90      104.27     29.93 o
  -5   5   7      366.52      399.60     32.83 o
  -3   5   7      491.78      424.61     54.04 o
  -1   5   7      211.10      202.65     44.39 o
   1   5   7      274.24      314.60     52.11 o
   3   5   7        1.46       46.32     42.46 <
   5   5   7       84.62       82.99     48.25 <
   7   5   7      131.54      135.09     35.71 o
   9   5   7       16.94        7.72     31.41 <
  11   5   7      448.83      586.78     61.76 o
  13   5   7       10.72       30.24     42.58 <
  15   5   7      228.40      304.29     81.06 o
  17   5   7       70.13      216.87     63.45 o
 -10   6   7       16.65       36.67     52.11 <
  -8   6   7       14.15       63.69     44.39 <
  -6   6   7       28.81        0.00     38.60 <
   2   6   7       23.11       19.30     40.53 <
   4   6   7       26.65       42.46     46.32 <
   6   6   7        2.82      100.36     54.04 <
   8   6   7       13.74      -17.37     55.97 <
 -28   0   8       21.71        0.77     56.33 <
 -26   0   8        4.36        1.34     70.65 <
 -24   0   8      226.99      230.99     49.35 o
 -22   0   8       24.30      -10.31     31.97 <
 -20   0   8      366.06      458.65     88.09 o
 -18   0   8      161.39       32.29     29.47 <
 -16   0   8      112.74      147.33     30.74 o
 -14   0   8     4719.90     5052.17    132.06 o
 -12   0   8      931.83      868.40    108.61 o
 -10   0   8     3416.40     3360.11     92.47 o
  -8   0   8        3.25       12.30     15.71 <
  -6   0   8     1726.04     1977.99     50.66 o
  -4   0   8    29233.91    29423.31    470.69 o
  -2   0   8    22071.21    22524.78    362.36 o
   0   0   8     1913.89     1790.32     43.16 o
   2   0   8    71917.23    74504.01   1164.30 o
   4   0   8     2678.05     2991.57     59.25 o
   6   0   8     3721.01     3294.48     76.03 o
   8   0   8    11732.30     5137.77    355.13 o
  10   0   8     1920.98     1903.04     53.98 o
  12   0   8      300.77      277.13     90.92 o
  14   0   8       56.28      -28.57     44.08 <
  16   0   8     1139.12     1004.35     73.61 o
  18   0   8      157.75      143.30     37.33 o
  20   0   8      597.96      637.58     57.76 o
  22   0   8      289.18      350.71     52.69 o
  24   0   8      605.22      645.00     68.86 o
  26   0   8      547.56      664.14     90.75 o
 -27   1   8       17.43      -60.80    120.63 <
 -25   1   8       35.45      -33.39     33.39 <
 -23   1   8       12.30       22.57     25.98 <
 -21   1   8      595.97      602.07     53.93 o
 -19   1   8       10.07       -3.23     22.67 <
 -17   1   8      313.25      345.69     39.63 o
 -15   1   8      257.63      272.08     52.11 o
 -13   1   8        5.36      182.65    214.23 <
 -11   1   8      328.99      331.02     31.28 o
  -9   1   8      186.52      147.64     19.45 o
  -5   1   8      441.04      495.75     24.10 o
  -3   1   8     5480.47     5738.25     68.13 o
  -1   1   8    20613.31    20719.58    231.79 o
   1   1   8     4249.48     4202.37     55.77 o
   3   1   8    31515.49    33280.80    473.90 o
   5   1   8    36341.24    40928.04    421.28 o
   7   1   8     1323.70     1589.78     30.05 o
   9   1   8      207.57      194.30     20.71 o
  13   1   8      464.99      460.28     53.54 o
  15   1   8     1848.76     1823.70     98.05 o
  17   1   8      476.84      461.97     57.00 o
  19   1   8        7.40       43.02     42.02 <
  21   1   8       90.97      107.38     28.21 o
  23   1   8       22.98      103.70     34.09 o
  25   1   8       30.20       85.99     59.35 <
 -26   2   8       22.10       29.83     48.60 <
 -24   2   8        1.45       -6.25     34.48 <
 -22   2   8       82.89      110.56     38.15 <
 -20   2   8       21.81       90.98     56.33 <
 -18   2   8        1.89       -5.22     21.97 <
 -16   2   8      352.78      567.76    188.26 o
 -14   2   8     1304.92     1302.65     50.42 o
 -12   2   8      229.25      233.21     41.79 o
 -10   2   8      797.01      876.56     30.43 o
  -8   2   8     5382.65     6164.61     88.28 o
  -6   2   8     6414.41     6947.13     91.11 o
  -4   2   8    25520.78    27285.55    331.26 o
  -2   2   8       25.47       21.44      7.00 o
   0   2   8     3366.55     3308.89     52.29 o
   2   2   8     6570.55     7181.17    122.28 o
   4   2   8     1847.80     1957.11     38.54 o
   6   2   8     2463.42     2457.29     54.76 o
   8   2   8      218.37      282.53     32.28 o
  10   2   8       24.20       34.70     28.17 <
  12   2   8     2098.53     2089.48     51.54 o
  14   2   8      369.34      361.64    229.67 <
  16   2   8       83.28      101.49     88.51 <
  18   2   8      135.60      175.47     53.92 o
  20   2   8       36.32       38.54     42.90 <
  22   2   8      139.92       67.20     42.70 <
  24   2   8       59.31       68.59     55.25 <
 -25   3   8      278.27      223.35     71.64 o
 -23   3   8       14.08       18.45     43.69 <
 -21   3   8      152.70      155.20     67.74 <
 -19   3   8        2.61       23.47     32.21 <
 -17   3   8      444.41      418.00     43.25 o
 -15   3   8       26.77      -31.72     31.72 <
 -13   3   8      790.12      707.45    130.60 o
 -11   3   8     1308.69     1380.03    124.29 o
  -9   3   8      377.04      437.34     21.51 o
  -7   3   8     4106.91     3771.01     60.56 o
  -5   3   8     1577.33     1321.78     34.88 o
  -3   3   8      203.63      232.60     14.56 o
  -1   3   8     2861.93     2748.42     47.71 o
   1   3   8      292.51      268.12     14.35 o
   3   3   8     1455.68     1654.69     43.94 o
   5   3   8      371.13      440.12     23.61 o
   7   3   8        0.11       -8.83     17.29 <
   9   3   8     1235.18     1161.58     83.99 o
  11   3   8      460.30      478.57     93.60 o
  13   3   8      719.83      715.00    179.68 o
  15   3   8      548.67      620.74    144.58 o
  17   3   8        2.78       -2.82     57.90 <
  19   3   8      100.11       87.33     51.81 <
  21   3   8       14.09      -43.61     43.61 <
  23   3   8      150.56      251.47     69.24 o
 -22   4   8       13.63       96.43     55.16 <
 -20   4   8       14.96       22.70     42.66 <
 -18   4   8       64.30       61.08     37.57 <
 -16   4   8        0.31      -38.09     50.00 <
 -14   4   8      165.56       99.02     35.74 <
 -12   4   8      114.64       83.58     49.31 <
 -10   4   8     1865.75     1867.85     73.10 o
  -8   4   8      855.43      899.14     56.53 o
  -6   4   8      536.91      540.95     40.67 o
  -4   4   8     1007.00     1019.93     39.14 o
  -2   4   8      582.03      516.05     25.01 o
   0   4   8      292.74      254.77     48.25 o
   2   4   8      195.99      225.77     19.47 o
   4   4   8     1014.09     1109.66     42.73 o
   6   4   8      547.18      549.27     45.34 o
   8   4   8      149.63      114.61     34.78 o
  10   4   8      304.43      298.41     86.15 o
  12   4   8       81.85       38.63     38.19 <
  14   4   8        4.32       56.41     61.57 <
  16   4   8       95.87       52.20    113.75 <
  18   4   8        2.34      -44.34     44.34 <
  20   4   8       76.33       94.57     60.05 <
 -17   5   8      104.57       96.38     49.03 <
 -15   5   8        0.63      -34.86     43.04 <
 -13   5   8       49.83       66.18     42.60 <
 -11   5   8       29.15       22.20     35.48 <
  -9   5   8       42.84      -15.48     33.78 <
  -7   5   8        2.07        0.45     26.38 <
  -5   5   8       45.48       16.51     24.11 <
  -3   5   8      165.16      100.36     42.46 <
  -1   5   8      468.10      418.82     57.90 o
   1   5   8      142.20       84.92     46.32 <
   3   5   8      964.14      831.85     81.06 o
   5   5   8      362.00      328.67     31.53 o
   7   5   8       33.10      -36.90     52.11 <
   9   5   8       35.16       17.29     33.83 <
  11   5   8       74.54       56.48     41.21 <
  13   5   8       78.58       61.59     58.87 <
  15   5   8       10.05       41.37     48.43 <
 -10   6   8       42.06      -17.37     48.25 <
  -8   6   8       19.40       23.16     46.32 <
  -6   6   8        2.37       19.30     42.46 <
  -4   6   8      144.53       90.71     44.39 <
  -2   6   8        3.15        0.00     38.60 <
   0   6   8      208.21      185.28     48.25 o
   2   6   8      146.66      169.84     52.11 o
   4   6   8        3.75       40.53     48.25 <
   6   6   8      284.73      387.94     73.34 o
   8   6   8      105.16      179.49     67.55 <
 -27   1   9       25.63      -49.62     49.62 <
 -25   1   9      143.53       88.09     41.30 <
 -23   1   9      226.13      242.70     33.68 o
 -21   1   9       12.89       40.82     25.71 <
 -19   1   9      144.25      117.26     25.58 o
 -17   1   9     1446.08     1368.92     47.97 o
 -15   1   9     1274.26     1392.64     45.53 o
 -13   1   9     4776.31     4412.53     81.79 o
 -11   1   9     1637.01     1725.29     54.04 o
  -9   1   9        1.48       -1.07     14.83 <
  -7   1   9    15054.72    16517.47    210.50 o
  -5   1   9       12.30       19.95     17.96 <
  -3   1   9      416.19      367.45     35.18 o
  -1   1   9     2121.95     2223.45     32.50 o
   1   1   9       60.57       20.43     10.54 <
   3   1   9      772.19      832.49     27.80 o
   5   1   9       27.38       78.36     20.03 o
   7   1   9     4150.43     4285.66     60.66 o
   9   1   9      348.11      296.16     17.69 o
  11   1   9    10658.46    10573.01    142.76 o
  13   1   9     1011.55     1051.93     33.98 o
  15   1   9      931.03      830.04     38.10 o
  17   1   9       15.01       16.95     20.45 <
  19   1   9      372.32      448.49     49.94 o
  21   1   9      718.95      834.03     52.39 o
  23   1   9      171.10      197.18     67.58 <
  25   1   9       59.61       72.57     61.01 <
 -26   2   9      220.91      178.87     55.14 o
 -24   2   9      104.36      113.80     40.70 <
 -22   2   9      298.88      272.45     44.64 o
 -20   2   9     1267.32     1254.74     67.05 o
 -18   2   9        1.77      -20.32     20.32 <
 -16   2   9     4340.38     4010.53     83.58 o
 -14   2   9       23.93       21.94     19.45 <
 -12   2   9        0.08       10.25     34.35 <
 -10   2   9      608.86      673.62     34.04 o
  -8   2   9        7.88       13.54     21.08 <
  -6   2   9     2891.33     2964.88     46.80 o
  -4   2   9      270.21      307.38     14.62 o
  -2   2   9     2265.80     2014.76     34.82 o
   0   2   9      914.95      894.42     23.53 o
   2   2   9    13493.50    14526.27    198.58 o
   4   2   9     1179.75     1207.60     35.46 o
   6   2   9      107.41       88.14     17.26 o
   8   2   9     5620.21     5377.07    103.13 o
  10   2   9     1378.98     1441.85     49.42 o
  12   2   9      504.87      541.89     30.45 o
  14   2   9     2055.19     2063.55     59.23 o
  16   2   9     1406.44     1576.87     59.83 o
  18   2   9      353.95      300.69     41.31 o
  20   2   9      185.53      143.67     56.80 <
  22   2   9       30.48      -20.32     41.35 <
  24   2   9      205.37      175.66     62.04 <
 -25   3   9       16.92        1.72     56.62 <
 -23   3   9       20.95       35.74     44.54 <
 -21   3   9        6.95      -22.22     36.76 <
 -19   3   9       14.60      -29.62     29.62 <
 -17   3   9      250.26      214.79     52.06 o
 -15   3   9       23.71       21.84     29.16 <
 -13   3   9      129.67       73.53     93.05 <
 -11   3   9      243.12      301.22    133.16 <
  -9   3   9       22.17        1.98     19.42 <
  -7   3   9        4.01       12.79     11.48 <
  -5   3   9      152.10      134.79     17.13 o
  -3   3   9      352.06      385.76     16.69 o
  -1   3   9      100.42      102.16     12.22 o
   1   3   9       50.74       53.41     11.25 o
   3   3   9      345.08      312.42     20.06 o
   5   3   9      572.10      564.89     30.05 o
   7   3   9       94.59       59.55     27.82 <
   9   3   9       14.80      -16.81     23.93 <
  11   3   9      318.87      279.45     97.34 <
  13   3   9      230.39      139.20     86.85 <
  15   3   9      345.98      350.12     76.70 o
  17   3   9        0.14      -27.89     55.01 <
  19   3   9       19.28      -41.48     44.21 <
  21   3   9       71.79       82.83     58.49 <
  23   3   9        2.11      -34.23     53.89 <
 -22   4   9       13.86      -24.29     49.07 <
 -20   4   9      202.24      209.02     53.77 o
 -18   4   9      170.69      207.91     42.71 o
 -16   4   9       75.69       85.50     37.24 <
 -14   4   9       73.92       91.71     34.79 <
 -12   4   9       91.77      115.73     34.01 o
  -8   4   9       73.68       58.81     39.34 <
  -6   4   9      340.36      344.13     36.77 o
  -4   4   9        1.33      -17.13     17.13 <
  -2   4   9       70.59       40.05     15.57 <
   0   4   9      757.80      745.09     29.56 o
   2   4   9        7.37        0.47     14.50 <
   4   4   9      915.03      835.88     40.03 o
   6   4   9        0.07      -12.06     26.89 <
   8   4   9      160.61       59.83     42.46 <
  10   4   9       61.74       16.80     33.24 <
  12   4   9       33.51       88.26     40.38 <
  14   4   9      556.80      625.92     68.01 o
  16   4   9      112.08      108.08     50.50 <
  18   4   9       96.18       22.20     50.50 <
  20   4   9      229.12      204.35     67.46 o
 -17   5   9       57.76      104.72     51.42 <
 -15   5   9       43.92       84.35     49.94 <
 -13   5   9       82.82      119.44     45.22 <
 -11   5   9       81.79       63.52     56.94 <
  -9   5   9      767.11      698.08     56.53 o
  -7   5   9       31.31       58.03     29.93 <
  -5   5   9      473.70      440.71     36.05 o
  -3   5   9      469.96      480.58     63.69 o
  -1   5   9      338.10      387.94     59.83 o
   1   5   9      438.66      474.79     65.62 o
   3   5   9       13.54       28.95     46.32 <
   5   5   9      658.27      762.75    107.12 o
   7   5   9      276.04      247.89     53.08 o
   9   5   9       12.70       30.73     34.24 <
  11   5   9      458.88      524.81     81.06 o
  13   5   9       38.03       13.70     42.33 <
  15   5   9      143.56      163.36     92.64 <
 -10   6   9        0.01       15.44     48.25 <
  -8   6   9       14.30       75.27     50.18 <
  -6   6   9       12.64       13.51     44.39 <
  -4   6   9        7.22      -38.60     38.60 <
  -2   6   9       88.30       54.04     44.39 <
   0   6   9        3.53      -27.02     42.46 <
   2   6   9       40.44       36.67     46.32 <
   4   6   9        7.65      -36.67     46.32 <
   6   6   9        3.13       81.06     59.83 <
   8   6   9       29.57       98.43     67.55 <
 -28   0  10        1.27      -36.08    113.87 <
 -26   0  10        1.67      -41.65     41.65 <
 -24   0  10       36.96       41.00     42.42 <
 -22   0  10       13.72      -31.19     31.19 <
 -20   0  10     1000.20     1150.65     71.51 o
 -18   0  10      985.23     1204.52     69.64 o
 -16   0  10      754.76      821.41     95.69 o
 -14   0  10     5669.53     5436.74    142.55 o
 -12   0  10     2855.14     2949.87     90.54 o
 -10   0  10     2087.20     1987.53     67.58 o
  -8   0  10     2450.52     2390.22     86.65 o
  -6   0  10    19724.51    19798.49    327.86 o
  -4   0  10     7328.67     6916.81    126.17 o
  -2   0  10    19150.21    19242.26    315.32 o
   0   0  10     5904.77     6301.39    190.55 o
   2   0  10     1516.11     1392.41     49.31 o
   4   0  10     8639.00     8758.40    189.15 o
   6   0  10      558.68      501.67    118.97 o
   8   0  10       43.28       12.21     27.39 <
  10   0  10      538.85      619.28     69.12 o
  12   0  10      899.14      911.21     63.79 o
  14   0  10     8188.60     7895.42    180.48 o
  16   0  10     1779.99     1921.62    103.43 o
  18   0  10     1235.86     1143.73     72.15 o
  20   0  10     1454.29     1437.08    142.66 o
  22   0  10     2245.82     2509.38    141.86 o
  24   0  10      142.24      185.05     51.62 o
  26   0  10      158.90      146.68    102.29 <
 -27   1  10        7.80       29.11     55.16 <
 -25   1  10       10.69      -19.48     35.98 <
 -23   1  10       17.21        8.52     26.19 <
 -21   1  10      729.54      780.67     45.99 o
 -19   1  10      377.77      410.25     34.05 o
 -17   1  10     2573.45     2495.64     64.32 o
 -15   1  10     4152.06     4167.24     83.23 o
 -13   1  10      530.77      522.95     40.86 o
 -11   1  10      504.30      462.73     55.80 o
  -9   1  10       93.52      264.42    277.93 <
  -7   1  10     3396.16     3632.33     60.73 o
  -5   1  10        2.60       16.25     11.27 <
  -3   1  10     7652.95     7584.78    100.34 o
  -1   1  10      101.20      113.98     12.47 o
   1   1  10     1093.88     1082.59     30.95 o
   3   1  10     3551.79     3890.79     66.71 o
   9   1  10     1744.94     1813.46     37.16 o
  11   1  10     1481.06     1447.62     36.93 o
  13   1  10      927.50      906.74     73.64 o
  15   1  10     1901.90     1924.05     54.34 o
  17   1  10       37.93       33.08     23.65 <
  19   1  10      194.25      232.38     30.23 o
  21   1  10        3.94        7.54     27.23 <
  23   1  10      149.11      127.20     42.89 <
  25   1  10      359.19      392.40     81.12 o
 -26   2  10        3.32       -4.55     46.58 <
 -24   2  10       82.70      148.38     54.67 <
 -22   2  10       29.39       24.48     35.02 <
 -20   2  10       18.68       38.71     43.61 <
 -18   2  10      611.28      559.40     44.20 o
 -16   2  10      133.86      157.20     59.26 <
 -14   2  10      150.41      122.42     39.46 o
 -12   2  10      360.89      396.98     25.81 o
 -10   2  10     1100.78     1412.92     36.31 o
  -8   2  10     1613.48     1856.95     36.24 o
  -6   2  10       54.62       42.04     11.26 o
  -4   2  10      130.82      122.16     11.36 o
  -2   2  10      607.18      624.37     28.98 o
   0   2  10      243.72      265.58     12.58 o
   2   2  10      266.42      274.44     22.35 o
   4   2  10     1626.95     1698.15     38.57 o
   6   2  10     3467.44     3726.76     74.03 o
   8   2  10      237.74      219.58     25.27 o
  10   2  10       56.83       31.17     18.53 <
  12   2  10      588.10      632.52     32.76 o
  14   2  10      829.45      781.73     59.71 o
  16   2  10      602.11      652.23     78.10 o
  18   2  10        0.41       43.82     29.76 <
  20   2  10        3.91      -35.12     35.12 <
  22   2  10        0.13       -6.49     38.14 <
  24   2  10       48.36       48.25     55.49 <
 -25   3  10       35.39       41.62     49.02 <
 -23   3  10       48.91       44.61     63.74 <
 -21   3  10      159.22      169.24     50.14 o
 -19   3  10       11.15       31.94     32.32 <
 -17   3  10      201.66      209.81     67.88 o
 -15   3  10        0.26      -41.13     41.13 <
 -13   3  10      119.72      143.67     35.35 o
 -11   3  10     1330.62     1316.82     98.06 o
  -9   3  10     1220.51     1167.32     39.94 o
  -7   3  10     1623.13     1784.21     38.02 o
  -5   3  10     3839.48     3912.74     63.53 o
  -3   3  10       16.60       -1.83     10.24 <
  -1   3  10     1418.79     1465.56     33.88 o
   1   3  10     1363.81     1542.98     34.24 o
   3   3  10      356.32      345.14     22.00 o
   5   3  10        2.04      -13.43     13.43 <
   7   3  10       89.27       80.13     24.60 o
   9   3  10      943.69      951.35     81.62 o
  11   3  10       58.44       79.45     35.97 <
  13   3  10      630.49      673.88     71.23 o
  15   3  10      976.80      979.17     79.83 o
  17   3  10      171.70      142.82     51.86 <
  19   3  10      998.54     1013.01     93.42 o
  21   3  10        0.54      -36.57     51.16 <
  23   3  10      482.43      578.07     89.79 o
 -22   4  10       17.46        7.02     52.42 <
 -20   4  10       10.54        8.26     40.95 <
 -18   4  10      116.50      129.91     38.88 o
 -16   4  10      485.64      376.29     50.80 o
 -14   4  10      186.44      171.94     39.93 o
 -12   4  10       46.84       38.34     29.91 <
 -10   4  10      348.77      369.60     39.12 o
  -8   4  10     2144.39     1949.50     81.92 o
  -6   4  10      206.47      106.55     30.50 o
  -4   4  10     1317.30     1304.60     46.82 o
  -2   4  10     1054.38     1108.19     48.76 o
   0   4  10      241.40      285.81     34.16 o
   2   4  10       14.06       -4.22     17.17 <
   4   4  10      624.42      631.50     47.29 o
   6   4  10      431.81      423.65     47.29 o
   8   4  10       66.87        5.84     80.96 <
  10   4  10      258.82      307.47    106.59 <
  12   4  10      269.90      253.92     55.70 o
  14   4  10       19.06      -12.55     42.31 <
  16   4  10      562.75      491.41     82.99 o
  18   4  10      138.81      111.71     57.27 <
  20   4  10      127.00      187.21     66.10 <
 -17   5  10      145.79       78.04     49.03 <
 -15   5  10        9.25       -4.74     44.53 <
 -13   5  10       19.45      -58.86     72.56 <
 -11   5  10        3.72      -18.53     34.04 <
  -9   5  10        3.63       24.47     63.69 <
  -7   5  10       33.59       42.00     51.15 <
  -5   5  10        0.02       -8.14     23.92 <
  -3   5  10       25.93      -38.60     38.60 <
  -1   5  10      394.63      440.05     63.69 o
   1   5  10       11.37       46.32     44.39 <
   3   5  10        4.15        7.72     46.32 <
   5   5  10       15.28       43.29     26.30 <
   7   5  10      155.83      142.82     36.42 o
   9   5  10       79.76       67.69     73.34 <
  11   5  10       11.47        9.12     38.95 <
  13   5  10      134.54       60.67     44.98 <
  15   5  10        8.54       36.67     47.77 <
 -10   6  10        2.82        7.72     54.04 <
  -8   6  10       71.43       88.78     54.04 <
  -6   6  10       30.85       17.37     46.32 <
  -4   6  10       96.59       94.57     46.32 <
  -2   6  10        0.59      113.87     46.32 <
   0   6  10       66.19      113.87     52.11 <
   2   6  10      307.09      272.14     63.69 o
   4   6  10        0.06      -11.58     50.18 <
   6   6  10      290.13      357.06     75.27 o
   8   6  10      141.48      171.77     73.34 <
 -27   1  11        4.26      -45.89     45.89 <
 -25   1  11        0.00        6.08     36.65 <
 -23   1  11       62.62       44.99     27.25 <
 -21   1  11        0.02      -19.99     22.90 <
 -19   1  11       93.86       65.50     24.50 <
 -17   1  11        0.98       41.45     28.36 <
 -15   1  11      519.30      555.11     38.79 o
 -13   1  11     2385.01     2266.20     58.93 o
 -11   1  11      635.26      786.68     46.32 o
  -9   1  11     5419.28     5426.68     90.47 o
  -7   1  11     1130.26     1143.40     31.44 o
  -5   1  11    33851.54    36565.58    443.21 o
  -3   1  11       90.42       72.56     11.47 o
  -1   1  11     3044.12     3082.79     53.79 o
   1   1  11     5581.90     5215.88     79.34 o
   3   1  11    26674.17    30011.04    342.54 o
   5   1  11     6548.74     7877.70    101.21 o
   7   1  11     7044.51     7526.98    104.00 o
   9   1  11     1810.24     1843.77     42.37 o
  11   1  11     2636.82     2461.16     53.58 o
  13   1  11     1414.66     1372.23     55.15 o
  15   1  11      901.43      897.07     39.14 o
  17   1  11      537.21      592.95     61.27 o
  19   1  11       21.29       32.03     23.57 <
  21   1  11        1.01       26.13     30.82 <
  23   1  11       34.19       32.91     39.04 <
  25   1  11      117.96      226.85    138.96 <
 -26   2  11      136.12      126.60    107.12 <
 -24   2  11      103.54       72.01     40.94 <
 -22   2  11      173.41      131.57     38.17 o
 -20   2  11      393.59      411.07     47.66 o
 -18   2  11      214.27      237.57     29.30 o
 -16   2  11      204.08      181.39     42.95 o
 -14   2  11      135.92      132.21     24.92 o
 -12   2  11        8.80      -16.60     16.60 <
 -10   2  11      505.54      480.06     31.03 o
  -8   2  11     3967.49     3912.39     59.76 o
  -6   2  11     6393.93     5559.97     81.95 o
  -4   2  11      153.88      170.09     19.54 o
  -2   2  11    17822.70    17317.02    212.15 o
   0   2  11     1929.44     1924.15     34.38 o
   2   2  11     3997.71     4668.87     74.54 o
   4   2  11    20332.97    21042.96    279.00 o
   6   2  11     1125.24     1157.43     38.89 o
   8   2  11     1331.47     1281.61     40.89 o
  10   2  11     2037.94     2053.97     51.87 o
  12   2  11      997.79      972.61     40.01 o
  14   2  11       40.04       54.21     42.09 <
  16   2  11      982.76     1068.14     53.49 o
  18   2  11      106.22      202.33     41.68 o
  20   2  11        0.14       -4.31     41.15 <
  22   2  11       58.81        3.04     52.66 <
  24   2  11       91.25      105.87     61.93 <
 -25   3  11        0.49        6.71     55.76 <
 -23   3  11       24.51       10.16     44.88 <
 -21   3  11        1.97       19.52     63.52 <
 -19   3  11       29.13      -18.89     30.43 <
 -17   3  11       27.25       48.93     33.43 <
 -15   3  11      151.20      110.69     56.27 <
 -13   3  11       23.49       19.54     36.84 <
 -11   3  11      143.64      123.00     40.09 o
  -9   3  11      902.85      820.28     36.68 o
  -7   3  11      257.73      236.70     16.05 o
  -5   3  11       36.08       28.72     13.21 <
  -3   3  11        4.23       -4.79     10.76 <
  -1   3  11     1016.98     1101.17     30.14 o
   1   3  11       45.91       50.27     14.64 o
   3   3  11      308.04      371.53     23.18 o
   5   3  11     1067.04      927.81     39.75 o
   7   3  11      985.07     1048.76     50.14 o
   9   3  11      982.37      879.63     58.22 o
  11   3  11       45.17       64.63     35.93 <
  13   3  11        4.69       40.01     57.44 <
  15   3  11        0.18      -26.20     40.24 <
  17   3  11       19.26      -39.76     40.87 <
  19   3  11        0.12       10.68     49.80 <
  21   3  11      106.15       83.90     60.72 <
 -22   4  11       12.72       55.21     64.66 <
 -20   4  11       58.31       92.62     42.18 <
 -18   4  11       47.03       25.14     38.28 <
 -16   4  11       55.94       70.05     38.56 <
 -14   4  11        4.79       -6.26     31.51 <
 -12   4  11       23.29       36.49     48.47 <
 -10   4  11      116.45       95.96     72.43 <
  -8   4  11        1.01       24.55     26.56 <
  -6   4  11      642.71      581.49     45.34 o
  -4   4  11      885.85      860.09     40.70 o
  -2   4  11      410.33      479.03     28.80 o
   0   4  11     1135.40     1016.30     40.16 o
   2   4  11     1535.19     1598.07     53.59 o
   4   4  11      409.27      400.06     41.26 o
   6   4  11      109.43      111.05     34.24 o
   8   4  11      655.83      579.74     75.34 o
  10   4  11       51.03       48.05     36.84 <
  12   4  11        5.87       11.02     45.57 <
  14   4  11       92.86      121.18     48.32 <
  16   4  11       56.20       82.99     51.86 <
  18   4  11       99.41      157.81     60.72 <
  20   4  11      123.61      203.91     66.71 o
 -17   5  11       91.19      230.02     51.75 o
 -15   5  11       68.75      103.30     49.91 <
 -13   5  11      213.74      133.98     86.85 <
 -11   5  11        4.19       12.30     36.77 <
  -9   5  11      409.25      395.89     77.20 o
  -7   5  11       38.04       16.93     29.20 <
  -5   5  11      235.05      269.97     61.76 o
  -3   5  11      320.32      281.79     57.90 o
  -1   5  11       63.34       54.04     46.32 <
   1   5  11      290.58      241.26     57.90 o
   3   5  11      247.36      262.49     63.69 o
   5   5  11       62.14       35.03     29.52 <
   7   5  11      469.94      549.96     51.47 o
   9   5  11        9.02       27.56     40.61 <
  11   5  11      264.28      352.32     56.04 o
  13   5  11       53.03       59.26     45.70 <
  15   5  11       22.09       91.86     88.78 <
 -10   6  11       21.53        7.72     54.04 <
  -8   6  11        0.27      -15.44     46.32 <
  -6   6  11       34.22       27.02     46.32 <
  -4   6  11        2.79       94.57     50.18 <
  -2   6  11       71.17       84.92     50.18 <
   0   6  11       19.43        7.72     50.18 <
   2   6  11        6.97      129.31     55.97 <
   4   6  11       66.11       84.92     57.90 <
   6   6  11        2.67      -55.97     55.97 <
 -28   0  12       21.43       56.87     58.26 <
 -26   0  12        0.79      -14.92     48.32 <
 -24   0  12       49.58       11.47     54.11 <
 -22   0  12       58.49       40.47     38.34 <
 -20   0  12      630.12      541.48     56.00 o
 -18   0  12     2328.75     2109.32     87.99 o
 -16   0  12     1065.77     1048.28    127.87 o
 -14   0  12     2559.50     2322.70     84.30 o
 -12   0  12     4589.51     4373.14    119.20 o
 -10   0  12       45.06       71.25     36.22 <
  -8   0  12     2050.42     1990.39     80.49 o
  -6   0  12      750.67      759.51     38.49 o
  -4   0  12      456.86      489.01     30.09 o
  -2   0  12     1682.70     2028.78     58.87 o
   0   0  12      534.65      594.53     76.33 o
   2   0  12     5112.21     5232.68    160.50 o
   8   0  12       50.83       39.26     21.24 <
  10   0  12     5897.31     6136.77    141.30 o
  12   0  12    24514.95    23385.25    442.11 o
  14   0  12        1.84      -25.40     25.40 <
  16   0  12     5627.23     5223.15    148.07 o
  18   0  12      816.58      836.55     60.83 o
  20   0  12      597.78      644.24    130.92 o
  22   0  12      811.67     1061.76    153.36 o
  24   0  12      673.75      607.24    113.87 o
 -27   1  12        7.01       -6.45     49.69 <
 -25   1  12      183.54      192.21     44.56 o
 -23   1  12       35.40       27.21     27.91 <
 -21   1  12      411.26      441.42     40.86 o
 -19   1  12      107.65      109.88     27.12 o
 -17   1  12     1329.27     1271.17     51.18 o
 -15   1  12      896.27      775.74     47.47 o
 -13   1  12        5.60      621.47    351.27 <
 -11   1  12      104.50      120.25     20.06 o
  -9   1  12     1840.80     2189.00     82.34 o
  -7   1  12     4221.58     4629.16     73.85 o
  -5   1  12    14575.57    15563.68    200.07 o
  -3   1  12     1858.40     1842.58     40.08 o
  -1   1  12      198.98      187.33     15.22 o
   1   1  12     3595.25     4182.71     69.34 o
   3   1  12    23339.76    26153.38    311.29 o
   5   1  12     4493.27     4994.38     73.63 o
   7   1  12      142.51      101.16     18.89 o
   9   1  12     3139.91     3135.15     66.20 o
  11   1  12        6.72       47.33     37.26 <
  13   1  12      590.85      629.45     31.76 o
  15   1  12     1240.03     1212.28     57.98 o
  17   1  12        0.02       -8.16     19.65 <
  19   1  12      183.03      179.30     39.56 o
  21   1  12      251.49      270.45     44.25 o
  23   1  12       46.08      140.11     65.47 <
  25   1  12      231.44      144.30     66.71 <
 -26   2  12        7.55      -51.65     51.65 <
 -24   2  12      123.69       80.39     41.17 <
 -22   2  12       37.67       51.49     35.99 <
 -20   2  12       16.74        4.69     42.18 <
 -18   2  12      634.71      669.57     42.60 o
 -16   2  12      330.79      332.29     47.63 o
 -14   2  12       27.80      -11.08     36.44 <
 -12   2  12       55.74       88.37     18.99 o
 -10   2  12     1417.80     1473.02     37.86 o
  -8   2  12     6227.18     6446.34     94.93 o
  -6   2  12     1149.48     1183.27     33.32 o
  -4   2  12     7669.11     7468.40    101.80 o
  -2   2  12     2433.07     2483.37     43.28 o
   0   2  12      970.26      902.59     22.78 o
   2   2  12        5.77       18.81     11.90 <
   4   2  12     1361.52     1487.93     42.59 o
   6   2  12       91.69      125.14     16.50 o
   8   2  12      306.38      316.01     34.75 o
  10   2  12      111.52      117.50     39.95 <
  12   2  12     1113.54     1021.07     58.13 o
  14   2  12      424.80      368.44     35.04 o
  16   2  12       22.60       14.32    113.94 <
  18   2  12      297.20      322.64    116.08 <
  20   2  12        0.32      -29.82     40.89 <
  22   2  12       55.91       55.66     55.43 <
  24   2  12       96.45      196.86    103.26 <
 -25   3  12      175.88       86.13     61.99 <
 -23   3  12        8.84       10.63     44.77 <
 -21   3  12      205.67      196.25     44.33 o
 -19   3  12      132.78      165.72     40.34 o
 -17   3  12       21.19       18.60     37.05 <
 -15   3  12      103.57       58.11     33.59 <
 -13   3  12       56.98       80.68     31.05 <
 -11   3  12      866.92      909.48     52.72 o
  -9   3  12     1201.54     1174.31     44.35 o
  -7   3  12      483.45      485.63     22.28 o
  -5   3  12     3072.09     3021.76     65.25 o
  -3   3  12      580.22      630.69     22.50 o
  -1   3  12     3846.02     3969.41    107.82 o
   1   3  12       84.37      123.15     17.54 o
   3   3  12     5186.76     5109.40    168.54 o
   5   3  12       46.85       30.21     17.93 <
   7   3  12     1585.27     1590.51     64.88 o
   9   3  12     1980.26     1869.94     72.01 o
  11   3  12       11.21      -26.37     37.00 <
  13   3  12     1073.16     1094.75    195.97 o
  15   3  12     1649.28     2076.14    112.59 o
  17   3  12       18.18       70.74     46.95 <
  19   3  12      863.62      903.32    243.19 o
  21   3  12      132.72       51.83     60.44 <
 -22   4  12       56.88       88.78    112.91 <
 -20   4  12       24.91       48.82     44.26 <
 -18   4  12        0.10       12.95     38.07 <
 -16   4  12       29.49       18.68     44.29 <
 -14   4  12       61.37       81.29     60.45 <
 -12   4  12      191.40      210.39     75.50 <
 -10   4  12      699.76      697.13    114.22 o
  -8   4  12     1075.28     1062.94    142.07 o
  -6   4  12       49.88      114.33     31.03 o
  -4   4  12      749.33      777.99     95.54 o
  -2   4  12      225.74      258.35     25.62 o
   0   4  12     1111.28     1251.44     63.96 o
   2   4  12      556.86      627.17     46.84 o
   4   4  12     1166.46     1174.18     65.34 o
   6   4  12      173.38      211.00     38.95 o
   8   4  12       69.98       93.68     38.42 <
  10   4  12      164.78      187.96     47.59 o
  12   4  12      540.01      501.59    118.68 o
  14   4  12        1.58      -10.39     40.87 <
  16   4  12      628.15      847.69    116.77 o
  18   4  12       70.07      113.51     86.85 <
 -17   5  12      137.69      147.65     72.15 <
 -15   5  12       11.59       21.01     60.73 <
 -13   5  12        8.06        3.32     55.01 <
 -11   5  12       17.00      -33.85     35.40 <
  -9   5  12      119.93      137.37     39.30 o
  -7   5  12      177.49      149.41     36.55 o
  -5   5  12       32.76       25.57     26.89 <
  -3   5  12       74.50       42.46     46.32 <
  -1   5  12      142.24      150.54     54.04 <
   1   5  12        0.48      -30.88     44.39 <
   3   5  12       59.46      101.69     31.85 o
   5   5  12       96.20       96.65     42.46 <
   7   5  12       95.12       63.12     35.65 <
   9   5  12       13.32       -9.58     36.63 <
  11   5  12        0.48       31.71     43.59 <
  13   5  12        3.99       12.55     49.22 <
  15   5  12       30.17       54.99    122.56 <
  -8   6  12        6.01       21.23     50.18 <
  -6   6  12        1.43       86.85     52.11 <
  -4   6  12       23.33       73.34     50.18 <
  -2   6  12       12.68      121.59     54.04 <
   0   6  12       26.98       65.62     52.11 <
   2   6  12      235.03      229.67     63.69 o
   4   6  12       36.66      106.15     59.83 <
   6   6  12      101.09       44.39     65.62 <
 -27   1  13       13.36      -25.43     50.27 <
 -25   1  13        5.63       11.21     36.43 <
 -23   1  13       42.46       35.07     27.96 <
 -21   1  13       26.27      -19.97     23.87 <
 -19   1  13       89.74       53.99     24.62 <
 -17   1  13     1897.68     1750.92     54.46 o
 -15   1  13     1238.43     1195.09     61.88 o
 -13   1  13     2825.68     2938.21    110.08 o
 -11   1  13        1.83       10.18     23.21 <
  -9   1  13     2238.34     2739.94     58.93 o
  -7   1  13     8376.37     8563.99    131.04 o
  -5   1  13      389.23      404.89     20.07 o
  -3   1  13     5765.90     5716.15     89.20 o
  -1   1  13     2122.15     2043.60     42.80 o
   1   1  13      364.45      486.00     21.13 o
   3   1  13     1055.25      964.51     30.54 o
   9   1  13       82.98      607.98    880.10 <
  11   1  13      261.11      282.65     32.10 o
  13   1  13     2163.11     2158.79     77.97 o
  15   1  13      340.04      314.99     31.04 o
  17   1  13       59.36       58.41     25.17 <
  19   1  13      174.81      135.14     35.96 o
  21   1  13      732.54      748.26     60.47 o
  23   1  13       83.52      131.07     45.76 <
  25   1  13       27.56      101.58     66.10 <
 -26   2  13      172.52      214.70     89.75 <
 -24   2  13       36.42       -4.23     44.55 <
 -22   2  13      151.74      216.12     43.24 o
 -20   2  13      325.19      340.49     44.45 o
 -18   2  13      163.13      191.93     32.09 o
 -16   2  13      246.47      187.31     34.56 o
 -14   2  13      314.48      311.33     29.61 o
 -12   2  13      801.95      846.68     34.71 o
 -10   2  13      681.82      681.34     35.33 o
  -8   2  13      329.71      388.01     29.64 o
  -6   2  13       44.36       40.07     12.36 o
  -4   2  13     1654.89     1554.62     46.87 o
  -2   2  13     5768.29     5899.00     83.57 o
   0   2  13     1419.83     1517.54     30.63 o
   2   2  13     1767.85     1809.36     41.48 o
   4   2  13       15.36        9.69     10.65 <
   6   2  13      377.81      390.08     22.98 o
   8   2  13      272.47      320.19     27.59 o
  10   2  13      891.33      870.14     68.10 o
  12   2  13       56.02       63.79     63.01 <
  14   2  13      983.16      938.07     48.52 o
  16   2  13      601.31      523.12     55.29 o
  18   2  13      607.28      611.90     70.03 o
  20   2  13      107.59      128.29     51.73 <
  22   2  13      168.74      103.43     59.95 <
  24   2  13      339.48      314.03     81.12 o
 -25   3  13        0.10       56.10     79.13 <
 -23   3  13        1.78      -42.89     42.89 <
 -21   3  13       16.68       10.97     36.67 <
 -19   3  13       23.86       16.91     33.15 <
 -17   3  13        2.77      -18.39     30.19 <
 -15   3  13      101.41       65.35     32.48 <
 -13   3  13      305.33      352.64     41.20 o
 -11   3  13        8.16        8.33     27.86 <
  -9   3  13       69.47       62.05     52.14 <
  -7   3  13       11.19        2.28     11.83 <
  -5   3  13        0.91       15.35     10.43 <
  -3   3  13       28.27        2.49     12.27 <
  -1   3  13     1468.07     1437.60     48.67 o
   1   3  13     2262.46     2336.68    125.08 o
   3   3  13     1806.96     1676.79     48.27 o
   5   3  13       54.68       35.69     15.75 <
   7   3  13        6.86        4.88     23.52 <
   9   3  13      588.86      587.49    141.20 o
  11   3  13      338.33      354.87     52.03 o
  13   3  13       17.38      -32.37     66.98 <
  15   3  13      436.45      471.28     67.46 o
  17   3  13      267.91      390.02     95.54 o
  19   3  13       39.42       59.17     61.76 <
  21   3  13        6.23        0.75     54.54 <
 -22   4  13       53.93      100.81     74.31 <
 -20   4  13      118.82      172.15     44.67 o
 -18   4  13       13.17      -14.07     38.87 <
 -16   4  13      114.62      115.58     53.49 <
 -14   4  13        0.23      -29.86     29.86 <
 -12   4  13        5.14       -8.75     47.36 <
 -10   4  13      559.72      507.44     45.14 o
  -8   4  13      233.46      159.54     45.69 o
  -6   4  13      575.06      618.15     50.00 o
  -4   4  13      774.53      718.51     50.00 o
  -2   4  13      101.03      115.21     35.71 o
   0   4  13     2174.61     2225.66     85.69 o
   2   4  13        7.28       36.29     27.75 <
   4   4  13        7.85       26.25     37.64 <
   6   4  13        7.32      -10.31     29.20 <
   8   4  13       66.15       54.91     84.82 <
  10   4  13       43.82       62.55     39.25 <
  12   4  13       25.10       16.51     37.96 <
  14   4  13       36.80       21.41     42.84 <
  16   4  13      183.72      166.33     59.31 <
  18   4  13      243.19      327.71     73.66 o
 -17   5  13       17.48       18.16     43.07 <
 -15   5  13       12.79       36.02     71.59 <
 -13   5  13      271.34      231.92     51.82 o
 -11   5  13        1.85       23.49     39.30 <
  -9   5  13      339.88      394.92     49.46 o
  -7   5  13      131.78       96.00     53.08 <
  -5   5  13       93.08       83.28     31.02 <
  -3   5  13      416.72      400.50     38.87 o
  -1   5  13       19.96       30.88     46.32 <
   1   5  13      416.85      449.43     40.53 o
   3   5  13       77.24       48.70     31.02 <
   5   5  13      134.94      175.00     36.77 o
   7   5  13      235.87      273.78     46.32 o
   9   5  13        0.06      -27.20     36.55 <
  11   5  13       98.28       32.12     44.98 <
  13   5  13      102.60       33.80     72.38 <
  -8   6  13        8.23       67.55     55.97 <
  -6   6  13       93.51       86.85     55.97 <
  -4   6  13        5.61       -9.65     50.18 <
  -2   6  13       51.85       57.90     52.11 <
   0   6  13        0.01      -19.30     52.11 <
   2   6  13       23.93       63.69     57.90 <
   4   6  13       71.30      104.22     65.62 <
   6   6  13        4.26       42.46     65.62 <
 -28   0  14        4.48       59.51     61.76 <
 -26   0  14        5.81      135.38     60.69 <
 -24   0  14        4.62       -8.91     37.44 <
 -22   0  14      146.50      171.54     45.44 o
 -20   0  14       88.76       46.02     34.63 <
 -18   0  14       24.45       22.37     46.67 <
 -16   0  14     2820.86     2334.87     90.25 o
 -14   0  14     6328.10     6122.67    158.90 o
 -12   0  14      896.49      872.82    135.39 o
 -10   0  14      797.55      778.57    153.94 o
  -8   0  14      373.06      436.83     92.64 o
  -6   0  14       12.23       44.98     22.49 <
  -4   0  14     1714.46     1813.45     74.29 o
  -2   0  14     1092.95     1173.76     46.80 o
   0   0  14     8633.62     8655.86    183.85 o
   2   0  14    10113.76     9260.28    257.66 o
   6   0  14    21671.28    22164.55    622.32 o
   8   0  14    11619.17    11370.53    337.39 o
  10   0  14     1411.85     1232.28    210.88 o
  12   0  14     3461.86     3125.32    121.32 o
  14   0  14     9915.33     9716.88    283.83 o
  16   0  14      706.35      642.50     54.58 o
  18   0  14      638.39      703.70     58.11 o
  20   0  14       18.32        6.49     42.93 <
  22   0  14      181.34      259.95     55.29 o
  24   0  14        0.29      -42.46     79.13 <
 -27   1  14        0.04       -8.17     52.75 <
 -25   1  14       69.14       -4.25     39.73 <
 -23   1  14        0.75        5.37     26.80 <
 -21   1  14       39.99      -11.44     23.81 <
 -19   1  14     1000.38      906.70     46.80 o
 -17   1  14      805.31      864.50     42.42 o
 -15   1  14      107.85       49.87     39.72 <
 -13   1  14        0.00       36.69     20.57 <
 -11   1  14      162.86      195.90     30.90 o
  -9   1  14      675.59      696.82     29.58 o
  -7   1  14        0.55        1.65     13.68 <
  -5   1  14      432.62      481.25     21.09 o
  -3   1  14     1936.32     1905.64     42.47 o
  -1   1  14     4350.51     4107.85     73.57 o
   1   1  14     2363.87     2863.29     53.75 o
   3   1  14     2210.72     2144.47     43.36 o
   5   1  14    10005.24     9681.51    151.19 o
   7   1  14     2622.11     2573.57     57.70 o
   9   1  14     1488.08     1516.90     45.62 o
  13   1  14     1572.80     1678.67     63.91 o
  15   1  14      140.12      135.42     27.54 o
  17   1  14       83.02      112.98     49.34 <
  19   1  14       28.95       47.62     50.88 <
  21   1  14       41.51      -30.30     37.23 <
  23   1  14      185.28      157.24     95.54 <
 -26   2  14       45.78       81.59     58.89 <
 -24   2  14      190.58      158.54     51.91 o
 -22   2  14        0.58       13.98     32.05 <
 -20   2  14       36.64       34.60     33.47 <
 -18   2  14       32.88       53.66     36.04 <
 -16   2  14      102.72       67.57     66.19 <
 -14   2  14        0.05      -11.45     20.25 <
 -12   2  14      177.33      153.70     31.12 o
 -10   2  14        0.90       17.44     15.92 <
  -8   2  14      514.65      576.91     26.08 o
  -6   2  14     1003.74     1183.70     31.91 o
  -4   2  14      261.82      290.33     25.26 o
  -2   2  14     1437.40     1261.58     30.11 o
   0   2  14       73.11       90.63     11.24 o
   2   2  14      640.23      679.69     51.50 o
   4   2  14       27.39       23.18     13.62 <
   6   2  14        7.69       -1.25     15.54 <
   8   2  14      444.31      473.08     52.89 o
  10   2  14        0.35      -26.38     30.55 <
  12   2  14      820.10      729.66     91.06 o
  14   2  14      284.56      247.48     48.57 o
  16   2  14       21.33      -31.45     31.45 <
  18   2  14      482.63      396.54     63.30 o
  20   2  14      112.39      121.57    148.76 <
  22   2  14       45.17        3.09     54.82 <
 -25   3  14      144.08      245.31     74.47 o
 -23   3  14       36.02       -0.59     45.21 <
 -21   3  14      205.93      216.81     46.10 o
 -19   3  14       74.15       68.95     36.46 <
 -17   3  14       43.07       55.89     61.57 <
 -15   3  14        1.69       18.34     44.02 <
 -13   3  14       50.64       58.85     30.41 <
 -11   3  14        0.13       20.87     26.93 <
  -9   3  14       33.10       55.14     22.37 <
  -7   3  14     1893.51     1940.47     46.14 o
  -5   3  14     3638.33     3251.85     61.41 o
  -3   3  14        8.04       -3.51     12.06 <
  -1   3  14     3752.02     3743.68     85.86 o
   1   3  14       34.81       44.77     17.38 <
   3   3  14      353.23      402.23     22.57 o
   5   3  14      303.13      288.44     33.18 o
   7   3  14      276.00      302.61     35.82 o
   9   3  14      842.01      857.23    182.04 o
  11   3  14     1294.37     1297.12     85.95 o
  13   3  14        0.02      -16.76     38.88 <
  15   3  14     1645.38     1575.59    138.96 o
  17   3  14      163.33      119.45     97.47 <
  19   3  14      309.48      365.65    110.98 o
  21   3  14       16.13       21.23     57.32 <
 -22   4  14       33.21       23.16     55.95 <
 -20   4  14      124.41      133.10     43.85 o
 -18   4  14       26.77      -27.54     38.91 <
 -16   4  14       11.30        1.60     35.40 <
 -14   4  14       48.35       75.37     46.24 <
 -12   4  14       35.27       28.93     30.67 <
 -10   4  14      105.77       81.22     32.59 <
  -8   4  14      563.71      502.36    100.84 o
  -6   4  14      223.37      295.32     67.55 o
  -4   4  14     1284.61     1302.10     66.72 o
  -2   4  14        9.90      -26.38     26.38 <
   0   4  14      293.24      353.38     40.81 o
   2   4  14      155.07      175.61     54.04 o
   4   4  14       37.73       45.25     31.53 <
   6   4  14       15.88       -3.02     31.99 <
   8   4  14      120.98       66.77     36.84 <
  10   4  14      201.61      220.99     48.90 o
  12   4  14      617.42      674.34     70.81 o
  14   4  14      146.58       21.23     46.40 <
  16   4  14       88.05       69.65     55.26 <
  18   4  14      109.21       61.63     93.61 <
 -17   5  14        0.11      -29.20     42.36 <
 -15   5  14       22.02        9.13     49.92 <
 -13   5  14       29.55       10.70     43.76 <
 -11   5  14        8.84       23.91     38.88 <
  -9   5  14       25.62        6.85     33.25 <
  -7   5  14        8.22      -29.65     29.65 <
  -5   5  14        3.62      -14.48     53.08 <
  -3   5  14        2.58       14.91     29.20 <
  -1   5  14       58.21       45.90     29.22 <
   1   5  14        0.17      -23.85     33.78 <
   3   5  14      117.31      143.37     42.46 o
   5   5  14       58.90       28.80     36.67 <
   7   5  14        2.44       12.56     35.23 <
   9   5  14       11.54       47.16     60.80 <
  11   5  14       31.22        1.21     49.30 <
  13   5  14        3.83       -1.14     48.32 <
  -8   6  14       89.70      106.15     61.76 <
  -6   6  14        0.02        5.79     52.11 <
  -4   6  14       48.02       54.04     54.04 <
  -2   6  14       67.68       98.43     59.83 <
   0   6  14       62.56       94.57     59.83 <
   2   6  14      533.32      441.98     82.99 o
   4   6  14       76.83       59.83     63.69 <
 -27   1  15       17.62       67.55     60.05 <
 -25   1  15        0.98       -1.06     64.80 <
 -23   1  15      192.02      196.01     35.74 o
 -21   1  15        3.12       32.34     26.48 <
 -19   1  15      875.22     1020.40     51.56 o
 -17   1  15     1601.63     1598.39     70.30 o
 -15   1  15      216.99      172.49     40.48 o
 -13   1  15     1660.18     1734.51     57.17 o
 -11   1  15      571.64      654.06     36.34 o
  -9   1  15     2608.18     2952.98    102.49 o
  -7   1  15      892.84      863.67     32.22 o
  -5   1  15      543.17      526.26     26.77 o
  -3   1  15       75.65      120.49     22.03 o
  -1   1  15     1903.02     2010.56     48.31 o
   3   1  15      561.53      620.39     56.73 o
   5   1  15      580.00      613.22     60.14 o
   7   1  15      360.31      342.63     37.65 o
   9   1  15     1622.62     1668.04     47.46 o
  11   1  15     7832.21     7973.28    140.98 o
  13   1  15     1989.22     1970.97     68.91 o
  15   1  15     1275.18     1114.83     57.92 o
  17   1  15     1057.25     1086.15    135.83 o
  19   1  15      167.49      109.05     63.92 <
  21   1  15      667.40      694.12     70.87 o
  23   1  15      455.47      475.00     80.99 o
 -26   2  15      163.88      163.03     99.40 <
 -24   2  15       30.04      -13.61     44.84 <
 -22   2  15       70.11       66.68     37.35 <
 -20   2  15      344.40      357.41     45.18 o
 -18   2  15       14.87      -26.46     26.46 <
 -16   2  15      135.28       74.65     27.28 <
 -14   2  15      773.20      698.04     39.68 o
 -12   2  15      125.67      133.41     21.28 o
 -10   2  15     3054.43     2969.34     63.36 o
  -8   2  15      784.84      864.44     35.11 o
  -6   2  15     5168.06     5533.66     84.45 o
  -4   2  15      104.08       71.24     20.62 o
  -2   2  15       87.32      116.10     15.08 o
   0   2  15      267.61      326.39     20.02 o
   2   2  15      170.29      177.07     32.44 o
   4   2  15     1067.97     1104.09     42.01 o
   6   2  15      994.78     1122.89     41.14 o
   8   2  15     1701.23     1681.20     51.19 o
  10   2  15      183.70      176.99     27.83 o
  12   2  15      108.60      133.50     28.67 o
  14   2  15      652.42      676.78     55.97 o
  16   2  15      500.10      555.96     57.34 o
  18   2  15      641.45      551.07     75.06 o
  20   2  15      962.02      901.54     93.30 o
  22   2  15        5.51       24.44     77.20 <
 -23   3  15        7.02      -36.87     46.90 <
 -21   3  15       50.46       64.55     40.48 <
 -19   3  15       89.99      142.15     40.23 o
 -17   3  15        0.93      -37.60     40.38 <
 -15   3  15       27.38       27.59     41.95 <
 -13   3  15      103.47       67.57     31.77 <
 -11   3  15      447.15      379.21     41.71 o
  -9   3  15       16.19        3.89     30.92 <
  -7   3  15      355.09      334.27     29.07 o
  -5   3  15      262.31      243.11     19.30 o
  -3   3  15      594.82      572.07     22.23 o
  -1   3  15     1245.21     1242.14     41.99 o
   1   3  15     1890.98     1773.49     51.37 o
   3   3  15       23.14       -7.05     15.57 <
   5   3  15      284.47      275.67     33.85 o
   7   3  15       32.76       72.89     29.39 <
   9   3  15      143.48      132.52     42.61 o
  11   3  15        2.91       12.23     37.31 <
  13   3  15        3.16      -37.51     37.51 <
  15   3  15        0.21      100.96     48.32 <
  17   3  15      298.53      338.62     68.83 o
  19   3  15       30.06       74.31     58.68 <
  21   3  15        0.43       76.21     64.81 <
 -20   4  15      115.05      171.48     45.36 o
 -18   4  15       45.14       57.43     42.97 <
 -16   4  15       44.67       76.04     40.08 <
 -14   4  15      100.58       34.66     36.22 <
 -12   4  15        1.68       57.53     43.91 <
 -10   4  15      639.98      579.55     47.21 o
  -8   4  15      116.15      150.37     30.78 o
  -6   4  15      195.43      233.24     37.69 o
  -4   4  15     1304.51     1190.86     67.05 o
  -2   4  15      835.87      835.07     56.54 o
   0   4  15       29.57       25.95     30.14 <
   2   4  15      224.67      225.60     39.42 o
   4   4  15      460.95      404.27    110.01 o
   6   4  15       13.32       -2.48     33.78 <
   8   4  15      133.19      166.39     43.60 o
  10   4  15       36.05       67.46     43.61 <
  12   4  15        3.63      -17.47     40.10 <
  14   4  15      482.13      570.68     73.54 o
  16   4  15      124.89      115.15    126.42 <
  18   4  15       85.43       65.77     61.55 <
 -17   5  15       83.72       57.61     59.98 <
 -15   5  15       20.41       67.70     50.65 <
 -13   5  15      127.65      121.00     49.10 <
 -11   5  15        1.84       45.24     40.10 <
  -9   5  15       14.43       57.19     36.55 <
  -7   5  15      119.41      137.43     40.53 o
  -5   5  15        0.03       57.90     48.25 <
  -3   5  15      188.58      232.34     37.84 o
  -1   5  15      130.31      222.07     36.05 o
   1   5  15       71.38      137.26     33.20 o
   3   5  15      351.44      336.86     43.52 o
   5   5  15       32.67       23.16     36.17 <
   7   5  15      355.77      369.44     53.78 o
   9   5  15        0.79      -18.94     36.55 <
  11   5  15      230.00      192.04     54.39 o
  13   5  15       59.39      106.67     55.51 <
  -6   6  15       33.42       69.48     59.83 <
  -4   6  15        7.84       32.81     57.90 <
  -2   6  15        4.94      -17.37     54.04 <
   0   6  15       47.24      119.66     65.62 <
   2   6  15        1.59      -15.44     59.83 <
   4   6  15       87.16      142.82     75.27 <
 -28   0  16        0.84      -38.60     75.27 <
 -26   0  16       16.40        2.90     57.90 <
 -24   0  16       15.70       -8.00     40.33 <
 -22   0  16      264.36      201.38     47.68 o
 -20   0  16       13.54      -12.82     31.96 <
 -18   0  16     2828.06     2758.37    158.69 o
 -16   0  16     1089.43     1015.33     95.56 o
 -14   0  16     5993.50     6221.53    163.06 o
 -12   0  16     3953.47     3929.08    128.85 o
 -10   0  16     3592.19     3548.72    126.23 o
  -8   0  16    17762.66    19367.97    472.20 o
  -6   0  16     4514.58     4899.44    206.51 o
  -4   0  16      464.44      635.49    105.19 o
  -2   0  16     3176.50     3195.66    109.15 o
   0   0  16    17902.75    19843.50    475.61 o
   2   0  16     8291.75     8342.95    502.78 o
   6   0  16     2400.67     1102.05    144.75 o
   8   0  16     4829.12     4467.66    120.07 o
  10   0  16     2252.50     2281.34    176.62 o
  12   0  16       99.78       49.85     86.36 <
  14   0  16       92.06       55.37     39.51 <
  16   0  16        3.76       45.16     40.87 <
  18   0  16      164.36      115.17     49.69 <
  20   0  16      501.36      535.79     77.10 o
  22   0  16      257.55      332.86     73.70 o
  24   0  16      177.47      194.93    106.15 <
 -27   1  16        5.95       -8.32     55.64 <
 -25   1  16       15.45      -26.13     39.34 <
 -23   1  16       31.27       48.68     33.05 <
 -21   1  16      236.34      236.77     38.79 o
 -19   1  16        9.12        3.21     24.83 <
 -17   1  16      484.48      506.79     36.63 o
 -15   1  16       91.34      100.78     44.45 <
 -13   1  16       28.45       45.89     37.73 <
 -11   1  16     1229.10     1049.84     77.90 o
  -9   1  16       51.54       73.59     19.85 o
  -7   1  16      446.45      389.28     24.06 o
  -5   1  16      361.04      348.71     35.63 o
  -3   1  16       12.18       14.33     13.30 <
  -1   1  16      756.95      774.64     38.55 o
   1   1  16     6401.84     6301.70    114.68 o
   3   1  16      244.01      236.89     38.62 o
   5   1  16     3114.36     3136.17     69.38 o
   7   1  16     4671.48     5132.41     92.47 o
   9   1  16       13.41      -26.44    108.44 <
  11   1  16     1755.02     1739.84     64.02 o
  13   1  16      554.11      509.24     61.67 o
  15   1  16       25.49       23.33     25.67 <
  17   1  16      789.22      806.95     71.32 o
  19   1  16      201.44      243.15     50.58 o
  21   1  16       14.14        3.65     42.89 <
  23   1  16      247.08      186.07     87.82 <
 -26   2  16       12.37       11.58     57.32 <
 -24   2  16       41.68       38.92     51.03 <
 -22   2  16       69.99       18.68     38.11 <
 -20   2  16       50.57        9.29     32.46 <
 -18   2  16        0.01       18.32     27.15 <
 -16   2  16        3.25        2.33     24.45 <
 -14   2  16        0.42      -24.88     24.88 <
 -12   2  16       23.93       13.53     30.35 <
 -10   2  16       57.80       27.70     16.99 <
  -8   2  16     2753.29     3086.16     74.52 o
  -6   2  16      560.00      625.28     25.67 o
  -4   2  16      269.53      288.19     18.37 o
  -2   2  16     3127.81     3121.40     59.17 o
   0   2  16     1237.13     1316.94     52.04 o
   2   2  16     4153.52     4289.69    104.67 o
   4   2  16      196.36      228.51     22.56 o
   6   2  16      188.42      220.46     30.72 o
   8   2  16      237.30      142.80     33.39 o
  12   2  16       63.07       43.22     32.04 <
  14   2  16      265.52      291.51     45.61 o
  16   2  16       23.46       66.68     41.60 <
  18   2  16       40.60       44.42     80.10 <
  20   2  16       26.11       -2.99     48.32 <
  22   2  16       12.79       48.92     58.64 <
 -23   3  16       21.90       23.96     54.13 <
 -21   3  16      166.92      277.18     47.91 o
 -19   3  16       10.20       17.07     48.75 <
 -17   3  16        2.53       13.37     34.63 <
 -15   3  16        6.36       22.20     59.62 <
 -13   3  16      128.41       74.12     60.73 <
 -11   3  16     1195.82     1150.65     60.81 o
  -9   3  16     2101.19     1676.70     69.59 o
  -7   3  16       96.17      113.47     23.07 o
  -5   3  16     7067.50     6687.88    120.10 o
  -3   3  16       86.56       51.44     14.64 o
  -1   3  16    11506.52    11646.13    185.63 o
   1   3  16     1705.13     1766.68     57.39 o
   3   3  16      147.21      129.40     38.69 o
   5   3  16      624.98      586.99     44.82 o
   7   3  16       38.72      -15.78     31.30 <
   9   3  16        8.63      -20.02     61.58 <
  11   3  16       58.31      106.10    117.38 <
  13   3  16       58.37       42.40     68.52 <
  15   3  16      453.37      459.20     68.67 o
  17   3  16       11.17      -26.01     47.75 <
  19   3  16      109.95       97.54     57.27 <
  21   3  16        7.06       27.02     81.06 <
 -20   4  16        0.83       45.18     45.88 <
 -18   4  16        1.52       21.54     39.74 <
 -16   4  16        1.42       24.17     36.81 <
 -14   4  16      185.91      122.46     39.85 o
 -12   4  16      251.12      247.93     46.22 o
 -10   4  16      194.15      162.47     35.82 o
  -8   4  16      483.47      446.37     40.86 o
  -6   4  16      193.98      209.24     31.21 o
  -4   4  16      364.67      364.53     45.34 o
  -2   4  16      440.59      409.27     47.75 o
   0   4  16       17.47       34.28     31.03 <
   2   4  16      295.50      301.80     48.25 o
   4   4  16        4.35       41.89     34.30 <
   6   4  16      117.14      117.30     42.20 <
   8   4  16        0.78      -34.94     45.54 <
  10   4  16      185.03      199.18     96.35 <
  12   4  16      297.46      310.25     84.92 o
  14   4  16        0.78       27.58     46.71 <
  16   4  16      102.01       59.05     55.16 <
 -15   5  16       63.27       80.42     53.20 <
 -13   5  16       16.51       33.84     43.79 <
 -11   5  16        0.99      -21.70     38.95 <
  -9   5  16       20.42       73.34     38.73 <
  -7   5  16      144.86      135.36     40.67 o
  -5   5  16       16.32       24.01     33.39 <
  -3   5  16        0.88       35.38     31.41 <
  -1   5  16        3.67       25.92     32.42 <
   1   5  16        1.53      -25.81     29.79 <
   3   5  16       70.75       44.50     36.05 <
   5   5  16       16.65       15.23     36.67 <
   7   5  16       99.06       91.32     42.58 <
   9   5  16       22.61      -12.86     96.59 <
  11   5  16      136.25      121.77     51.89 <
  13   5  16       17.17       30.44     52.39 <
  -6   6  16        0.60       25.09     57.90 <
  -4   6  16       49.65      -30.88     57.90 <
  -2   6  16       31.73       32.81     59.83 <
   0   6  16        0.58      -52.11     52.11 <
   2   6  16       85.46      100.36     71.41 <
 -27   1  17       58.97       73.75     96.50 <
 -25   1  17        0.27      -21.71     48.90 <
 -23   1  17       84.48       92.49     34.31 <
 -21   1  17      394.63      398.87     39.09 o
 -19   1  17        0.89      -22.99     23.43 <
 -17   1  17      769.40      768.17     46.18 o
 -15   1  17       42.01       24.06     29.20 <
 -13   1  17      671.27      715.38     73.80 o
 -11   1  17      942.33      856.90     94.23 o
  -9   1  17        4.12       21.19     25.90 <
  -7   1  17      540.77      449.67     28.17 o
  -5   1  17      691.91      791.01     35.53 o
  -3   1  17      122.70      100.07     17.36 o
  -1   1  17      198.73      237.01     26.18 o
   1   1  17     2273.24     2157.07     52.20 o
   3   1  17      357.62      421.21     26.05 o
   5   1  17     1757.05     1766.53     46.53 o
   7   1  17     5439.12     5534.53    101.09 o
   9   1  17     1404.84     1447.04     54.44 o
  11   1  17      327.83      309.99     37.43 o
  13   1  17     1134.41     1126.27    108.38 o
  15   1  17       88.68      109.37     31.86 o
  17   1  17      798.31      819.15     68.23 o
  19   1  17      603.54      693.97     67.90 o
  21   1  17      201.35      260.93     59.05 o
  23   1  17       32.83       94.67     64.81 <
 -26   2  17      107.48      141.86     66.87 <
 -24   2  17       47.23      103.26     63.69 <
 -22   2  17        5.66       24.43     36.37 <
 -20   2  17      103.67      144.66     36.92 o
 -18   2  17       22.26      -19.53     25.62 <
 -16   2  17        8.12      -24.60     24.60 <
 -14   2  17      524.92      544.75     36.78 o
 -12   2  17      272.65      342.97     30.98 o
 -10   2  17       74.40       73.38     18.85 o
  -8   2  17      692.47      685.24     41.98 o
  -6   2  17     1554.47     1649.34     42.89 o
  -4   2  17      167.85      210.26     21.28 o
  -2   2  17      399.37      375.85     22.02 o
   0   2  17     7981.36     7759.55    116.67 o
   2   2  17      351.40      369.44     25.50 o
   4   2  17     2832.48     2715.65     64.11 o
   6   2  17     2523.45     2519.86     63.10 o
   8   2  17      153.72      134.86     40.17 o
  10   2  17     4109.17     4033.75    101.07 o
  12   2  17      504.62      490.54     49.52 o
  14   2  17     1298.58     1348.94    112.27 o
  16   2  17      575.12      533.12     74.29 o
  18   2  17        3.03       18.99     80.10 <
  20   2  17       50.93       -3.89     85.89 <
  22   2  17        1.73      -50.44     50.44 <
 -23   3  17       23.36       66.78     60.80 <
 -21   3  17      137.86      127.27     42.56 <
 -19   3  17       34.45       38.96     40.94 <
 -17   3  17        0.39      -33.36     33.36 <
 -15   3  17       11.39      -15.25     44.63 <
 -13   3  17       87.81      148.16     36.64 o
 -11   3  17       21.30       59.40     52.78 <
  -9   3  17     1766.05     1806.56     73.63 o
  -7   3  17      112.50       95.34     31.48 o
  -5   3  17       51.90       98.52     23.01 o
  -3   3  17     1758.29     1727.33     54.14 o
  -1   3  17     1627.80     1424.34     61.01 o
   1   3  17      423.28      372.52     37.67 o
   3   3  17        0.86        2.57     23.25 <
   5   3  17      224.67      196.02     34.83 o
   7   3  17        5.99       -9.19     31.03 <
   9   3  17      125.59       72.78     47.63 <
  11   3  17      349.53      280.70     55.90 o
  13   3  17      834.71      783.69    136.07 o
  15   3  17      107.39      112.50     53.89 <
  17   3  17        2.20       -0.92     47.29 <
  19   3  17        6.29      -35.71     51.86 <
 -20   4  17       75.50       46.22     54.39 <
 -18   4  17        0.02       14.03     42.23 <
 -16   4  17       20.84        4.78     59.06 <
 -14   4  17      224.91      193.83     59.06 o
 -12   4  17      140.62       22.21     35.94 <
 -10   4  17      200.89      316.77     46.24 o
  -8   4  17       45.82       12.44     36.19 <
  -6   4  17       10.11      -29.31     29.31 <
  -4   4  17      690.29      632.88     54.96 o
  -2   4  17      210.81      203.28     41.47 o
   0   4  17        0.12      -10.18     31.88 <
   2   4  17        8.22       13.83     33.25 <
   4   4  17      117.79       91.51     50.18 <
   6   4  17       56.72       44.09     38.73 <
   8   4  17      128.27       86.23     64.45 <
  10   4  17      191.10      224.84     64.82 o
  12   4  17      132.87       98.95     52.11 <
  14   4  17      249.31      396.30    106.15 o
  16   4  17      128.43       54.37     56.62 <
 -15   5  17        1.48      -11.55     58.24 <
 -13   5  17      159.55       96.95     71.53 <
 -11   5  17        2.88      -42.15     54.21 <
  -9   5  17       54.97       71.41     52.11 <
  -7   5  17      182.95      216.30     43.96 o
  -5   5  17        1.12       -7.09     33.25 <
  -3   5  17      427.59      441.21     76.24 o
  -1   5  17       18.32       -1.93     32.83 <
   1   5  17      472.85      435.73     49.95 o
   3   5  17      356.40      323.47     48.14 o
   5   5  17       90.91       64.81     40.68 <
   7   5  17      334.99      341.71     62.73 o
   9   5  17      108.07      131.83    102.49 <
  11   5  17      134.37       71.26     50.00 <
  -4   6  17        0.93        3.86     59.83 <
  -2   6  17       13.37       67.55     65.62 <
   0   6  17      127.95       73.34     69.48 <
 -26   0  18       51.71       64.66    124.49 <
 -24   0  18        7.65       87.69     46.75 <
 -22   0  18       57.61       24.07     40.56 <
 -20   0  18      168.51      108.02     41.11 <
 -18   0  18     3237.60     3064.29    114.36 o
 -16   0  18      906.75      945.90     63.50 o
 -14   0  18     2161.22     2027.82     82.76 o
 -12   0  18     1818.08     2077.39    188.18 o
 -10   0  18      932.89      957.46     64.10 o
  -8   0  18       15.06        3.43     27.19 <
  -6   0  18      663.49      550.55     49.07 o
  -4   0  18       79.48       66.05     33.78 <
  -2   0  18        6.74      -20.41     20.41 <
   0   0  18     2627.44     2870.68    105.06 o
   2   0  18     4611.53     4713.28    149.43 o
   4   0  18     1833.24     2017.95     88.58 o
   6   0  18        1.25      -19.73     19.73 <
   8   0  18     1543.57     1308.68     70.40 o
  10   0  18    23339.84    22079.83    510.38 o
  12   0  18      706.73      554.35     61.82 o
  14   0  18       66.03       39.44     37.51 <
  16   0  18      864.61      735.72    103.26 o
  18   0  18      666.01      585.46     75.73 o
  20   0  18       60.98      138.61     59.31 <
  22   0  18      875.40      714.11    133.17 o
 -27   1  18       22.45        6.01     59.86 <
 -25   1  18       20.48       41.53     53.58 <
 -23   1  18        3.38       -1.98     30.66 <
 -21   1  18        6.12       20.69     27.55 <
 -19   1  18       12.60       -3.08     23.74 <
 -17   1  18       56.80       35.66     25.83 <
 -15   1  18      621.43      515.27     66.89 o
 -13   1  18      623.70      660.56     73.94 o
 -11   1  18      349.53      360.80     30.10 o
  -9   1  18      225.68      201.70     24.07 o
  -7   1  18      215.48      184.10     22.13 o
  -5   1  18      823.72      879.00     69.77 o
  -3   1  18     1013.12     1168.70     39.20 o
  -1   1  18      200.97      216.69     22.00 o
   1   1  18       21.27       30.26     19.40 <
   3   1  18     1108.82     1218.09     44.72 o
   5   1  18     2338.99     2575.89     59.04 o
   7   1  18      181.09      262.86     41.51 o
   9   1  18      823.44      812.67     55.65 o
  11   1  18     1227.19     1226.10     55.10 o
  13   1  18     3598.67     3399.12    115.58 o
  15   1  18      181.31      185.62     34.37 o
  17   1  18      448.51      407.00     57.01 o
  19   1  18      575.77      583.60     65.73 o
  21   1  18        2.62       59.54     46.39 <
  23   1  18      262.41      261.71     75.02 o
 -26   2  18        8.18       21.41     57.12 <
 -24   2  18        1.35      -43.59     52.42 <
 -22   2  18        7.19       -0.61     38.72 <
 -20   2  18        4.11       -4.09     33.26 <
 -18   2  18       25.07       17.51     35.01 <
 -16   2  18       17.26       -1.67     27.57 <
 -14   2  18        0.24       -3.58     22.50 <
 -12   2  18      293.33      208.12     34.09 o
 -10   2  18      109.57      151.77     30.93 o
  -8   2  18       75.15       90.06     18.79 o
  -6   2  18     1979.60     2111.20     49.90 o
  -4   2  18       21.61      -13.18     13.18 <
  -2   2  18      439.40      425.23     34.90 o
   0   2  18      672.83      812.09     34.98 o
   2   2  18       80.87       20.37     16.99 <
   4   2  18       50.97       71.81     19.61 o
   6   2  18      115.00      107.90     24.53 o
   8   2  18       97.29      146.86     46.73 o
  10   2  18      651.29      557.69     68.56 o
  12   2  18        3.72       32.79     31.26 <
  14   2  18        9.80      -29.69     32.93 <
  16   2  18       11.45       13.68     42.87 <
  18   2  18      508.97      647.39     82.36 o
  20   2  18       42.41       16.32     55.26 <
  22   2  18      211.58      155.16     70.93 <
 -23   3  18       16.04        5.64     53.89 <
 -21   3  18      310.04      353.79     49.62 o
 -19   3  18      104.86      207.25     50.21 o
 -17   3  18       13.23       17.80     35.90 <
 -15   3  18        9.62       -7.95     46.34 <
 -13   3  18        0.04        5.87     50.70 <
 -11   3  18      867.16      931.11     99.41 o
  -9   3  18      351.78      370.12     60.85 o
  -7   3  18      372.03      378.02     33.35 o
  -5   3  18     3270.43     3320.73     84.01 o
  -3   3  18        5.02       34.13     20.00 <
  -1   3  18       14.48       38.85     36.79 <
   1   3  18      363.42      375.11     38.21 o
   3   3  18       43.80       28.67     27.01 <
   5   3  18       36.37       44.13     34.30 <
   7   3  18        9.91       -2.09     31.79 <
   9   3  18       28.99       -0.69     38.72 <
  11   3  18      204.11      145.84     65.62 <
  13   3  18      240.44      222.79     56.94 o
  15   3  18      879.45      837.02     88.58 o
  17   3  18       22.98      -67.55     67.55 <
  19   3  18      547.83      568.49     85.95 o
 -20   4  18        6.72      -53.17     53.17 <
 -18   4  18       84.27       89.46     46.85 <
 -16   4  18        3.45       63.26     65.06 <
 -14   4  18       81.57       77.70     38.69 <
 -12   4  18        2.25       19.40     41.51 <
 -10   4  18        9.34        1.69     30.41 <
  -8   4  18      324.69      330.06     42.30 o
  -6   4  18      162.54      158.39     40.67 o
  -4   4  18       31.01        2.72     33.25 <
  -2   4  18      880.58      807.00    106.15 o
   0   4  18       12.73       -1.77     32.92 <
   2   4  18      107.15      127.48     60.80 <
   4   4  18       66.18       73.24     39.83 <
   6   4  18      439.16      344.28     54.66 o
   8   4  18       30.08       26.33     58.98 <
  10   4  18      104.48       82.67     50.18 <
  12   4  18      243.17      264.26     61.01 o
  14   4  18       76.13       72.66     52.53 <
  16   4  18      208.59      282.03    108.08 <
 -15   5  18        8.86       13.38     50.35 <
 -13   5  18      120.78      105.41     83.07 <
 -11   5  18        1.86       -6.05     60.57 <
  -9   5  18      111.28       61.64     93.61 <
  -7   5  18       35.56       62.24     40.33 <
  -5   5  18       30.49       36.10     36.77 <
  -3   5  18       66.43       48.68     36.17 <
  -1   5  18        5.79       19.23     47.29 <
   1   5  18       20.07       -6.65     36.17 <
   3   5  18        2.30        0.07     36.05 <
   5   5  18       21.68       46.71     40.33 <
   7   5  18       46.27       70.28     45.45 <
   9   5  18       22.51      -36.64     43.61 <
  11   5  18        3.22       60.95     51.65 <
 -27   1  19       55.13       38.60     64.14 <
 -25   1  19        1.02       15.24     51.47 <
 -23   1  19      128.07      109.37     37.97 <
 -21   1  19       28.06      -27.05     27.05 <
 -19   1  19      145.64      147.66     30.62 o
 -17   1  19      505.23      515.36     39.10 o
 -15   1  19       42.95        1.86     25.89 <
 -13   1  19      398.29      383.21     37.12 o
 -11   1  19        5.67        6.92     41.60 <
  -9   1  19      738.98      840.02     39.84 o
  -7   1  19      628.09      637.06     33.17 o
  -5   1  19       48.72       58.72     19.45 o
  -3   1  19     2935.27     2866.72     65.43 o
  -1   1  19     2000.77     1977.86     54.67 o
   1   1  19      336.81      301.07     38.55 o
   3   1  19     4465.62     4298.91     93.86 o
   5   1  19        8.99       46.60     29.94 <
   7   1  19     1701.07     1660.13     48.34 o
   9   1  19     2862.68     2899.28     71.47 o
  11   1  19     2232.27     2044.96     86.96 o
  13   1  19       33.43       22.64     26.86 <
  15   1  19      489.18      578.96     82.02 o
  17   1  19        5.34       18.44     36.67 <
  19   1  19        4.43       -0.05     42.74 <
  21   1  19       93.16      196.21     56.37 o
 -26   2  19       29.26       56.99     64.30 <
 -24   2  19       33.44        3.76     68.52 <
 -22   2  19       28.04       41.12     38.64 <
 -20   2  19      124.66      103.19     59.74 <
 -18   2  19        6.02       -1.60     33.63 <
 -16   2  19       43.86       -2.22     29.68 <
 -14   2  19       71.49       99.10     26.90 o
 -12   2  19       13.09        9.40     33.95 <
 -10   2  19     2651.06     2539.09     65.86 o
  -8   2  19       94.91      126.65     20.36 o
  -6   2  19     2765.61     2817.68     60.18 o
  -4   2  19     1911.10     1598.79     42.61 o
  -2   2  19     3486.72     3838.28     70.77 o
   0   2  19     2488.14     2523.95     52.72 o
   2   2  19      716.02      639.57     55.35 o
   4   2  19       66.73       63.61     19.77 o
   6   2  19     2475.80     2481.68     72.92 o
   8   2  19       14.32      -20.16     21.53 <
  10   2  19      143.45       71.57     32.71 <
  12   2  19      652.40      681.39     55.80 o
  14   2  19       76.19      144.06     39.82 o
  16   2  19       19.34        9.43     42.77 <
  18   2  19      457.37      561.57    101.33 o
  20   2  19      305.07      255.25     68.20 o
 -23   3  19       21.59       -7.09     74.31 <
 -21   3  19       11.71       71.67     40.82 <
 -19   3  19        0.18       16.88     41.51 <
 -17   3  19        6.53       28.74     36.06 <
 -15   3  19       17.15      -27.35     31.50 <
 -13   3  19       91.39       77.13     33.84 <
 -11   3  19      101.76      177.55     35.34 o
  -9   3  19      185.27      182.64     34.09 o
  -7   3  19      447.90      389.42     70.41 o
  -5   3  19      748.94      691.59     36.50 o
  -3   3  19      370.06      440.27     31.20 o
  -1   3  19      509.62      512.06     43.95 o
   1   3  19      648.28      664.41     47.34 o
   3   3  19        1.61       11.75     40.53 <
   5   3  19       25.39       51.46     62.73 <
   7   3  19        0.07      -24.44     33.59 <
   9   3  19        9.95       35.11     39.30 <
  11   3  19       28.74       13.72     42.20 <
  13   3  19       11.40       30.80     48.32 <
  15   3  19       59.87       11.96     49.07 <
  17   3  19       50.51      104.93    113.87 <
  19   3  19        3.00        2.90     55.95 <
 -20   4  19       54.12        3.79     59.26 <
 -18   4  19       15.32       20.81     42.42 <
 -16   4  19       14.59       16.05     40.13 <
 -14   4  19      166.18      140.87     43.11 o
 -12   4  19       87.75       91.63     36.85 <
 -10   4  19      371.35      337.39     66.47 o
  -8   4  19       97.65       90.84     40.67 <
  -6   4  19      220.11      246.37     45.58 o
  -4   4  19       11.96       46.93     36.55 <
  -2   4  19      166.68      216.32     44.21 o
   0   4  19      185.43      261.19     45.58 o
   2   4  19      188.36      169.01     59.83 <
   4   4  19      346.99      478.25     57.70 o
   6   4  19       96.80      112.83     43.96 <
   8   4  19       62.28       -2.68     50.22 <
  10   4  19      550.44      642.94    119.66 o
  12   4  19      167.84      118.36     94.57 <
  14   4  19        6.76       -6.77     51.16 <
  16   4  19      148.79      181.06    112.91 <
 -15   5  19        2.86       33.62     52.71 <
 -13   5  19       60.14      167.07     56.22 <
 -11   5  19       34.89       93.97     55.97 <
  -9   5  19       11.49       42.11     41.61 <
  -7   5  19      207.86      274.74     78.17 o
  -5   5  19        1.01       -8.79     36.17 <
  -3   5  19      129.71      222.16     85.89 <
  -1   5  19      392.27      435.08     94.57 o
   1   5  19       24.87        4.74     37.07 <
   3   5  19      416.78      536.54     59.31 o
   5   5  19        0.25       12.47     41.47 <
   7   5  19      544.40      543.37    134.87 o
   9   5  19        0.11      -15.50     47.53 <
  11   5  19       14.41      -14.48     57.90 <
 -26   0  20      145.94       76.11     65.93 <
 -24   0  20      124.66      133.20     50.77 <
 -22   0  20      863.24      914.54    104.10 o
 -20   0  20      203.69      165.16     45.01 o
 -18   0  20     2510.12     2489.17    192.57 o
 -16   0  20       79.11       77.34     38.91 <
 -14   0  20      120.14       47.75     39.69 <
 -12   0  20     5652.82     5583.92    185.59 o
 -10   0  20       14.46      -39.57     39.57 <
  -8   0  20        3.88        1.93     27.29 <
  -6   0  20      311.74      253.52     39.57 o
  -4   0  20     1055.79     1302.34     96.50 o
  -2   0  20     2676.64     2836.20    141.86 o
   0   0  20      201.76       93.94     33.97 <
   2   0  20     2253.47     1829.12    166.95 o
   4   0  20      402.09      461.38     46.47 o
   6   0  20     2643.02     2458.30     98.09 o
   8   0  20     4983.90     4800.09    153.38 o
  10   0  20     3540.87     3656.78    147.39 o
  12   0  20      732.55      687.41     70.04 o
  14   0  20     2726.85     2412.26    256.70 o
  16   0  20      224.52      179.68     55.90 o
  18   0  20     1655.73     1803.72    123.46 o
  20   0  20      651.81      648.49    123.52 o
  22   0  20        7.03      162.12    100.36 <
 -25   1  20        0.08       63.87     59.35 <
 -23   1  20       20.91       25.36     32.58 <
 -21   1  20        1.71       27.42     28.12 <
 -19   1  20        3.34       18.29     30.50 <
 -17   1  20      193.10      172.32     30.17 o
 -15   1  20      930.50      771.31     86.03 o
 -13   1  20      587.96      503.76     43.16 o
 -11   1  20      337.35      346.74     31.35 o
  -9   1  20     2403.43     2480.36     66.66 o
  -7   1  20     1033.36      949.03     49.55 o
  -5   1  20       63.09       18.94     27.44 <
  -3   1  20      426.06      488.21     52.49 o
  -1   1  20      249.29      258.76     32.66 o
   1   1  20       53.42       43.71     21.54 <
   3   1  20        0.66       53.23     40.81 <
   5   1  20     3355.27     3309.99     73.50 o
   7   1  20      556.19      603.89     41.75 o
   9   1  20       38.13       22.50     21.55 <
  11   1  20      239.11      230.79     47.98 o
  13   1  20      112.16       88.04     31.11 <
  15   1  20      231.50      139.47     48.75 <
  17   1  20       33.41        0.76     78.98 <
  19   1  20      109.69       31.78     41.74 <
  21   1  20        0.37       19.91     57.99 <
 -24   2  20        0.38        6.70     56.62 <
 -22   2  20      125.85      103.81     55.28 <
 -20   2  20       85.94       93.69     38.44 <
 -18   2  20       12.91      -29.80     29.80 <
 -16   2  20        0.09      -14.26     26.86 <
 -14   2  20       48.29       41.33     30.19 <
 -12   2  20        9.42        3.53     26.21 <
 -10   2  20      204.10      321.43     29.96 o
  -8   2  20       49.11       62.46     21.29 <
  -6   2  20      396.62      414.71     37.50 o
  -4   2  20      895.91      896.81     39.44 o
  -2   2  20     7671.84     7226.50    114.48 o
   0   2  20     1604.75     1403.41     40.99 o
   2   2  20      528.02      519.99     26.31 o
   4   2  20        1.86       -6.29     20.22 <
   6   2  20      953.23     1074.12     50.83 o
   8   2  20      287.20      258.42     55.99 o
  10   2  20        3.15       -5.49     28.38 <
  12   2  20      529.56      513.77     68.81 o
  14   2  20        1.78        0.08     38.17 <
  16   2  20        0.63      -38.65     38.65 <
  18   2  20      277.07      331.71     71.41 o
  20   2  20       21.71      -23.91     52.21 <
 -23   3  20       16.27      -40.95     53.89 <
 -21   3  20       64.55       87.16     41.81 <
 -19   3  20       21.70       78.42     44.38 <
 -17   3  20       42.56       14.53     36.88 <
 -15   3  20      164.95      213.46     42.50 o
 -13   3  20      559.06      467.80     87.65 o
 -11   3  20        0.52       24.33     33.93 <
  -9   3  20      363.09      400.06     56.99 o
  -7   3  20       32.79       11.13     26.60 <
  -5   3  20     2690.45     2734.23     80.53 o
  -3   3  20      179.64      219.69     27.86 o
  -1   3  20      350.76      336.26     39.70 o
   1   3  20     1163.53      953.75    136.07 o
   3   3  20       12.78      -31.21     31.21 <
   5   3  20      441.69      478.52     54.59 o
   7   3  20       42.68       57.54     52.69 <
   9   3  20      741.19      756.51     68.98 o
  11   3  20      637.90      696.38     76.28 o
  13   3  20       63.24       60.80     53.08 <
  15   3  20      796.37      893.73    157.30 o
  17   3  20      313.55      324.63    125.45 <
  19   3  20        6.82       49.17     62.38 <
 -20   4  20        1.06      -36.67     57.32 <
 -18   4  20       50.12       45.47     53.21 <
 -16   4  20       20.29       52.66     40.60 <
 -14   4  20        0.98       54.00     37.22 <
 -12   4  20        0.55       40.82     33.85 <
 -10   4  20       17.80        7.01     41.50 <
  -8   4  20       38.71       32.10     36.77 <
  -6   4  20      368.01      319.58     49.07 o
  -4   4  20       95.65       53.60     38.45 <
  -2   4  20      444.00      397.33    128.35 o
   0   4  20        1.53      -38.60     38.60 <
   2   4  20      377.21      367.13     53.58 o
   4   4  20       11.83       40.06     38.88 <
   6   4  20      587.76      609.12     66.72 o
   8   4  20      134.78      124.34     49.69 <
  10   4  20      191.86      173.87     54.96 o
  12   4  20      274.79      265.29     61.41 o
  14   4  20      325.07      449.20    106.15 o
 -15   5  20       40.19        1.93     77.20 <
 -13   5  20      146.59      139.49     60.17 <
 -11   5  20        1.71      -14.48     43.67 <
  -9   5  20       30.02      145.32     48.43 o
  -7   5  20       96.93      202.98     48.90 o
  -5   5  20        9.70       24.89     39.83 <
  -3   5  20       41.14       28.60     60.80 <
  -1   5  20        0.01       36.98     38.14 <
   1   5  20       79.17       84.54     40.67 <
   3   5  20       18.69       21.10     40.67 <
   5   5  20       27.44       10.35     44.48 <
   7   5  20      188.10      236.82     56.99 o
   9   5  20        2.84       27.92     75.27 <
 -25   1  21       17.50      -41.50     57.32 <
 -23   1  21        9.41       32.62     41.86 <
 -21   1  21      191.39      233.29     39.56 o
 -19   1  21       69.85       63.60     28.99 <
 -17   1  21      685.21      692.86     42.90 o
 -15   1  21        4.22        1.81     24.26 <
 -13   1  21      294.17      314.45     45.89 o
 -11   1  21     1817.06     1899.46     74.66 o
  -9   1  21      286.92      278.08     29.11 o
  -7   1  21      603.18      584.29     37.44 o
  -5   1  21      965.56      976.07     56.99 o
  -3   1  21      344.20      333.16     49.53 o
  -1   1  21     1327.76     1560.08     52.37 o
   1   1  21       60.45       46.14     20.47 <
   3   1  21     1174.54     1184.65     57.03 o
   5   1  21       76.40      114.86     23.59 o
   7   1  21      365.86      492.52     55.24 o
   9   1  21      219.93      180.39     35.60 o
  11   1  21        5.12        7.19     25.37 <
  13   1  21       78.08       82.34     31.07 <
  15   1  21        4.95       11.17     36.19 <
  17   1  21      387.82      381.28     62.57 o
  19   1  21       28.69       42.77     43.74 <
  21   1  21      184.73      159.52     68.83 <
 -24   2  21       73.87      140.75     65.47 <
 -22   2  21       42.06       41.64     40.25 <
 -20   2  21       63.63       73.24     37.96 <
 -18   2  21       11.71      -20.74     34.14 <
 -16   2  21       17.49      -22.58     28.19 <
 -14   2  21      471.66      525.22     48.91 o
 -12   2  21       12.62       17.59     23.44 <
 -10   2  21     1695.05     1600.88     64.45 o
  -8   2  21      572.51      509.85     42.01 o
  -6   2  21      697.56      726.32     44.65 o
  -4   2  21     5235.39     5292.40     92.64 o
  -2   2  21       63.73       54.36     17.38 o
   0   2  21      660.92      776.89     31.22 o
   2   2  21      698.40      760.97     32.61 o
   4   2  21       48.45       36.92     23.11 <
   6   2  21        8.57        7.01     24.13 <
   8   2  21      143.19      146.97     34.76 o
  10   2  21      212.42      246.65     41.49 o
  12   2  21        2.64       -8.64     31.42 <
  14   2  21     1218.21     1117.23    119.13 o
  16   2  21        1.38      -42.13     42.13 <
  18   2  21      700.23      760.42    137.03 o
  20   2  21       98.92      -25.14     55.90 <
 -23   3  21       37.29      -54.27     56.73 <
 -21   3  21       12.94       -6.46     43.94 <
 -19   3  21        3.11       18.79     38.50 <
 -17   3  21       16.41       66.23     38.15 <
 -15   3  21       53.83       60.33     48.30 <
 -13   3  21      639.94      597.63     75.98 o
 -11   3  21        6.15       42.62     40.72 <
  -9   3  21        2.70        7.38     28.37 <
  -7   3  21       72.56       36.25     26.51 <
  -5   3  21      132.94      160.66     35.24 o
  -3   3  21        1.06       11.18     20.43 <
  -1   3  21        4.15       13.50     33.38 <
   1   3  21      165.10      314.85    145.18 <
   3   3  21       21.73       12.74     33.30 <
   5   3  21      135.54      156.67     43.54 o
   7   3  21       67.30       56.32     69.52 <
   9   3  21      287.02      317.48     53.63 o
  11   3  21      114.02       10.45     68.52 <
  13   3  21       87.66       36.05     49.07 <
  15   3  21        0.25       11.96     52.53 <
  17   3  21       17.63       68.83     60.44 <
 -20   4  21       19.28       54.04     90.71 <
 -18   4  21       49.15      101.26     50.45 <
 -16   4  21        0.01      -20.01     39.84 <
 -14   4  21      192.71      284.74     48.23 o
 -12   4  21        0.10      -21.51     39.19 <
 -10   4  21        0.54       -8.52     79.13 <
  -8   4  21       98.72      114.76    115.80 <
  -6   4  21       13.72       67.82     39.30 <
  -4   4  21      236.26      278.02     50.00 o
  -2   4  21       43.07       35.93     38.88 <
   0   4  21        0.07      -34.78     34.78 <
   2   4  21      193.42      182.14     47.53 o
   4   4  21       19.22       32.48     40.10 <
   6   4  21      172.28      178.85     50.84 o
   8   4  21        8.16       48.37     44.97 <
  10   4  21      227.79      236.59     59.86 o
  12   4  21       21.03       21.18     49.13 <
  14   4  21       58.39       35.91     53.79 <
 -13   5  21      192.44      218.61     60.44 o
 -11   5  21       32.06       29.45     51.15 <
  -9   5  21       28.54       14.32     55.01 <
  -7   5  21      224.18      295.13     54.13 o
  -5   5  21        7.73       43.06     80.10 <
  -3   5  21      158.87      190.16     48.90 o
  -1   5  21      260.82      271.57     51.93 o
   1   5  21      133.32      199.09     48.90 o
   3   5  21      256.18      351.80     57.40 o
   5   5  21        3.15       -4.90     42.58 <
   7   5  21      153.29       68.69     51.38 <
   9   5  21       63.53       87.99     66.59 <
 -26   0  22        1.32      -30.88     82.99 <
 -24   0  22       34.44       71.22     60.17 <
 -22   0  22        2.83      -17.75     41.48 <
 -20   0  22        2.35       81.02     43.20 <
 -18   0  22      558.12      563.68     61.22 o
 -16   0  22        5.18      -17.68     33.70 <
 -14   0  22       83.19       92.11     35.14 <
 -12   0  22      166.12      109.28     57.90 <
 -10   0  22       46.02      -18.67     33.42 <
  -8   0  22       45.02      -16.74     27.19 <
  -6   0  22      771.02      861.01     62.78 o
  -4   0  22     2596.02     2410.01    126.61 o
  -2   0  22     4084.21     4148.39    342.38 o
   0   0  22     2921.61     2676.74    257.08 o
   2   0  22      866.04      764.58     57.95 o
   4   0  22     4895.25     4792.82    150.40 o
   6   0  22     1067.15      909.62     67.36 o
   8   0  22     5850.92     5574.45    568.40 o
  10   0  22     2079.50     2091.47    175.63 o
  12   0  22      262.55      258.98     55.01 o
  14   0  22     2036.40     1892.03    137.03 o
  16   0  22       98.67       18.73     54.04 <
  18   0  22        6.03       40.93     79.13 <
  20   0  22        0.23       59.83     88.78 <
 -25   1  22        7.85       18.48     57.89 <
 -23   1  22        0.42       47.56     37.78 <
 -21   1  22        3.23       40.71     32.69 <
 -19   1  22        1.43       61.65     28.97 <
 -17   1  22      139.67      118.16     28.68 o
 -15   1  22      679.21      841.25     48.90 o
 -13   1  22        1.32       16.72     22.15 <
 -11   1  22      471.48      526.88     37.67 o
  -9   1  22     1038.70      970.58     43.99 o
  -7   1  22      441.44      369.40     33.47 o
  -5   1  22      858.47      837.58     43.73 o
  -3   1  22      488.75      523.48     35.85 o
  -1   1  22      618.74      642.74     43.73 o
   1   1  22     1455.56     1427.75     51.67 o
   3   1  22       17.63       27.60     21.52 <
   5   1  22     1207.67     1243.83     49.34 o
   7   1  22     2818.91     2791.48     71.08 o
   9   1  22      311.70      374.58     39.83 o
  11   1  22     1359.25     1423.72    204.01 o
  13   1  22        7.77        9.26     26.89 <
  15   1  22      101.80       67.14     55.60 <
  17   1  22      187.15      197.24     50.85 o
  19   1  22      292.24      500.10     69.43 o
  21   1  22       44.63       14.40     59.07 <
 -24   2  22       37.34       67.21     61.37 <
 -22   2  22       82.87      111.71     66.47 <
 -20   2  22       66.41       30.59     36.17 <
 -18   2  22       69.53       28.69     38.15 <
 -16   2  22        0.04       13.86     30.49 <
 -14   2  22       67.10       96.10     32.30 <
 -12   2  22      257.03      325.31     37.52 o
 -10   2  22      121.34       83.84     27.17 o
  -8   2  22      268.41      233.54     28.77 o
  -6   2  22        2.04       27.44     25.17 <
  -4   2  22      126.24      208.75     32.41 o
  -2   2  22     2053.82     2015.93     55.07 o
   0   2  22      115.36      108.56     20.99 o
   2   2  22      454.67      479.67     26.17 o
   4   2  22      266.34      363.86     34.40 o
   6   2  22      412.39      341.22     62.12 o
   8   2  22      348.19      244.18     53.21 o
  10   2  22      754.09      633.22     80.79 o
  12   2  22       13.71       14.80     34.44 <
  14   2  22      159.24      187.95     54.76 o
  16   2  22      156.01      107.34     59.83 <
  18   2  22      220.15      149.57     64.81 <
  20   2  22        7.35      -26.62     53.17 <
 -23   3  22       39.68       -5.68     61.99 <
 -21   3  22       35.24       37.71     42.90 <
 -19   3  22       86.77       82.49     43.32 <
 -17   3  22        4.83      -13.34     34.53 <
 -15   3  22      150.93      130.25     57.69 <
 -13   3  22       74.81       37.31     32.00 <
 -11   3  22      805.78      686.58     76.89 o
  -9   3  22      112.59      134.54     37.05 o
  -7   3  22       96.28       84.42     39.56 <
  -5   3  22      421.20      438.68     38.73 o
  -3   3  22        1.59       10.35     33.09 <
  -1   3  22      449.49      501.58     78.19 o
   1   3  22     1240.66     1168.68     72.18 o
   3   3  22      117.58       72.81     38.08 <
   5   3  22      428.45      394.41     55.29 o
   7   3  22      550.87      617.04     64.60 o
   9   3  22       89.12      104.90     47.40 <
  11   3  22      609.64      748.90    120.63 o
  13   3  22        2.55       -7.89     46.95 <
  15   3  22      189.17      338.02     70.81 o
  17   3  22       74.92       80.62     61.99 <
 -18   4  22       34.40       19.76     46.37 <
 -16   4  22       22.11       40.17     43.22 <
 -14   4  22       15.71      -14.86     54.27 <
 -12   4  22      231.35      320.78    123.83 <
 -10   4  22        0.04      -26.26     37.92 <
  -8   4  22       80.59       30.53     74.31 <
  -6   4  22      466.08      554.82     62.07 o
  -4   4  22      542.71      497.59     60.17 o
  -2   4  22      942.46      936.86     89.75 o
   0   4  22        3.62      -16.39     37.36 <
   2   4  22      621.61      626.81     65.12 o
   4   4  22       19.36       27.69     39.51 <
   6   4  22       22.14      -24.13     62.73 <
   8   4  22       31.94       13.68     46.36 <
  10   4  22       33.32       -4.29     46.34 <
  12   4  22      213.10      222.61     85.89 <
  14   4  22        5.05       37.41     60.44 <
 -13   5  22      150.09      327.24     66.21 o
 -11   5  22        0.17      -34.02     47.24 <
  -9   5  22       29.58      -15.86     63.13 <
  -7   5  22       40.89       14.57     42.24 <
  -5   5  22        6.33       43.57     41.47 <
  -3   5  22       78.17      100.69     46.84 <
  -1   5  22       22.40       45.05     44.98 <
   1   5  22       27.28      -38.45     38.45 <
   3   5  22       19.96       75.93     47.24 <
   5   5  22      164.23      279.26     60.17 o
   7   5  22        7.94       46.80     49.80 <
 -25   1  23        6.96      -15.09     59.07 <
 -23   1  23       85.35      151.57     75.27 <
 -21   1  23      276.70      265.08     41.88 o
 -19   1  23       62.79       52.06     29.60 <
 -17   1  23      294.83      308.27     39.34 o
 -15   1  23        6.33       48.33     27.56 <
 -13   1  23       31.37       71.47     26.47 <
 -11   1  23      143.12      176.81     41.57 o
  -9   1  23      252.63      261.24     34.87 o
  -7   1  23      317.15      248.17     30.37 o
  -5   1  23      553.73      550.01     53.26 o
  -3   1  23     1017.12      959.81     48.96 o
  -1   1  23     2023.67     1854.07     59.99 o
   1   1  23     2549.11     2338.15     68.08 o
   3   1  23       41.25        6.22     23.12 <
   5   1  23       11.47       26.26     26.79 <
   7   1  23     9491.90     8873.84    184.46 o
   9   1  23      105.91       99.44     29.89 o
  11   1  23      167.69      152.34     34.07 o
  13   1  23      864.62      899.36     70.04 o
  15   1  23      461.36      500.99     66.16 o
  17   1  23      609.80      642.34     70.08 o
  19   1  23     1157.50     1125.97     90.98 o
 -24   2  23       78.43      -17.09     72.38 <
 -22   2  23        0.43      -42.64     44.08 <
 -20   2  23       16.19       68.12     37.25 <
 -18   2  23       27.87       31.65     38.71 <
 -16   2  23       17.27       47.20     32.30 <
 -14   2  23      911.41      883.84     54.67 o
 -12   2  23        0.48       10.91     26.88 <
 -10   2  23      807.35      834.26     62.58 o
  -8   2  23      481.65      439.11     41.14 o
  -6   2  23     1983.78     2161.70     80.13 o
  -4   2  23      514.91      645.50     34.94 o
  -2   2  23     1769.19     1730.61     52.14 o
   0   2  23      104.29       75.41     20.20 o
   2   2  23      453.14      543.25     32.38 o
   4   2  23      729.67      640.06    100.49 o
   6   2  23      190.92      239.12     40.24 o
   8   2  23       18.45      -10.39     29.87 <
  10   2  23     2075.21     2135.03     89.72 o
  12   2  23       12.79       46.71     36.44 <
  14   2  23     1127.85     1219.02    162.68 o
  16   2  23      855.47      905.41    169.84 o
  18   2  23       35.83       58.50     61.99 <
 -21   3  23        0.11       42.63     57.41 <
 -19   3  23        0.68       27.01     43.30 <
 -17   3  23       15.01       15.57     40.39 <
 -15   3  23        3.94       41.57     34.83 <
 -13   3  23      178.67      169.72     68.48 <
 -11   3  23        0.95      -28.09     28.09 <
  -9   3  23        1.73      -44.29     44.29 <
  -7   3  23        2.34      -24.81     24.81 <
  -5   3  23       87.46       85.50     34.43 <
  -3   3  23       34.00       52.49     35.56 <
  -1   3  23       10.91       11.70     66.45 <
   1   3  23      609.16      603.27     93.97 o
   3   3  23       86.83       68.85     39.30 <
   5   3  23        0.09      -14.64     34.20 <
   7   3  23      208.60      251.06     51.79 o
   9   3  23        0.74       25.90     44.08 <
  11   3  23       14.18       15.27     43.73 <
  13   3  23      167.71      184.20     60.44 o
  15   3  23       49.99       28.36     55.16 <
  17   3  23        3.41       68.56     62.60 <
 -18   4  23       49.91       41.06     59.31 <
 -16   4  23       24.75       44.40     52.81 <
 -14   4  23      294.61      219.61     60.19 o
 -12   4  23       22.87       59.61     46.68 <
 -10   4  23       92.54       30.40     43.42 <
  -8   4  23       53.02       76.91     45.34 <
  -6   4  23       25.17        3.35     49.22 <
  -4   4  23        8.01       -0.53     37.07 <
  -2   4  23      130.09      154.04     83.96 <
   0   4  23       95.76      109.90     69.48 <
   2   4  23       63.94      110.01     44.34 <
   4   4  23        1.91        0.26     40.67 <
   6   4  23      596.54      677.15    144.75 o
   8   4  23        0.06      -24.92     46.32 <
  10   4  23      118.03        2.30     79.13 <
  12   4  23      208.37      202.85     67.22 o
 -11   5  23       54.23      -48.03     57.37 <
  -9   5  23       15.71       41.12     75.27 <
  -7   5  23       60.34      127.28     50.27 <
  -5   5  23       47.06       22.35     43.61 <
  -3   5  23       37.32       82.15     46.71 <
  -1   5  23      112.46      110.01     47.77 <
   1   5  23        4.49      -42.24     42.24 <
   3   5  23      513.05      607.70    159.23 o
   5   5  23       93.27       94.85     51.38 <
   7   5  23      107.93      142.49     55.90 <
 -26   0  24       73.60      -25.09     81.06 <
 -24   0  24        0.43       11.30     56.88 <
 -22   0  24      215.45      157.34     52.05 o
 -20   0  24       15.26        7.77     42.31 <
 -18   0  24       79.99       93.40     44.02 <
 -16   0  24      530.78      561.13     58.31 o
 -14   0  24       39.26       47.20     34.83 <
 -12   0  24     1448.71     1448.01    148.61 o
 -10   0  24      970.13     1049.23     77.03 o
  -8   0  24      459.88      523.54     57.27 o
  -6   0  24      650.62      715.92     62.08 o
  -4   0  24       67.02       56.42     33.91 <
  -2   0  24       56.10      105.34     35.15 <
   0   0  24      236.18      264.33     55.97 o
   2   0  24     1209.96     1183.51     82.89 o
   4   0  24      916.86     1021.64     84.77 o
   6   0  24     1807.42     1952.98    102.98 o
   8   0  24     1204.41     1322.42    110.98 o
  10   0  24       59.11      103.87     44.21 <
  12   0  24       13.30       12.83     51.15 <
  14   0  24      306.31      195.33     56.53 o
  16   0  24       47.71      -47.07     47.07 <
  18   0  24      134.97      111.94     86.85 <
  20   0  24      174.85      277.93    110.01 <
 -25   1  24        0.14      103.52     69.48 <
 -23   1  24        7.49        8.27     52.53 <
 -21   1  24        2.68      -12.50     32.84 <
 -19   1  24      119.24       89.93     32.70 <
 -17   1  24        9.33       29.63     28.36 <
 -15   1  24      372.61      449.73     54.04 o
 -13   1  24     1020.97     1034.99     57.56 o
 -11   1  24      352.99      300.50     41.63 o
  -9   1  24     1311.92     1268.38     51.73 o
  -7   1  24       80.53       74.34     30.78 <
  -5   1  24     1379.13     1432.20     77.94 o
  -3   1  24       63.58       58.71     23.52 <
  -1   1  24      601.67      782.20     43.80 o
   1   1  24       13.42       21.09     22.20 <
   3   1  24       70.87       87.73     26.64 o
   5   1  24       22.65      -10.13     20.79 <
   7   1  24      814.45      837.20     60.26 o
   9   1  24       15.00       71.68     30.04 <
  11   1  24       75.94       45.61     33.91 <
  13   1  24        0.87       -0.40     34.75 <
  15   1  24      112.87      110.85     47.54 <
  17   1  24       18.78      -10.69     43.15 <
  19   1  24       45.66       78.81     65.34 <
 -24   2  24        2.70      -42.29    125.45 <
 -22   2  24      143.29      204.15     66.21 o
 -20   2  24       19.24       16.49     36.99 <
 -18   2  24       33.85       34.84     39.97 <
 -16   2  24        4.06       -0.52     35.44 <
 -14   2  24       13.04        8.80     31.49 <
 -12   2  24       26.94       70.31     29.63 <
 -10   2  24       71.66      145.21     30.92 o
  -8   2  24        0.24       -3.10     24.11 <
  -6   2  24     1423.64     1403.74     49.91 o
  -4   2  24     1453.17     1514.94     51.07 o
  -2   2  24     1586.47     1610.41     51.16 o
   0   2  24      334.85      341.87     27.76 o
   2   2  24      200.98      161.68     29.29 o
   4   2  24      305.01      287.49     41.37 o
   6   2  24      377.00      462.35     49.78 o
   8   2  24        6.96      -17.94     32.19 <
  10   2  24        2.19      -14.36     34.84 <
  12   2  24      119.34      153.58     54.02 <
  14   2  24        0.03       50.72     51.16 <
  16   2  24       30.82       80.00     59.26 <
  18   2  24        4.45       65.82     60.72 <
 -21   3  24        4.80      -51.76     55.85 <
 -19   3  24       95.18      112.62     64.72 <
 -17   3  24       44.78      -18.06     45.41 <
 -15   3  24       53.18       30.35     53.66 <
 -13   3  24       38.58       49.76     51.79 <
 -11   3  24       30.80      -30.57     30.57 <
  -9   3  24      249.82      325.94     42.49 o
  -7   3  24       45.30       15.36     27.09 <
  -5   3  24      641.49      624.30     97.14 o
  -3   3  24     1470.11     1310.58     78.05 o
  -1   3  24      221.19      218.58     66.08 o
   1   3  24     1423.39     1521.04    151.07 o
   3   3  24      418.88      502.81     60.27 o
   5   3  24      313.46      330.56     55.79 o
   7   3  24      186.50      309.30     57.28 o
   9   3  24       28.56       53.14     44.92 <
  11   3  24       52.95       29.72     51.22 <
  13   3  24       22.67       17.91     51.06 <
  15   3  24      285.81      268.24     72.38 o
 -18   4  24       19.57       30.16     58.64 <
 -16   4  24       16.15       56.86     55.11 <
 -14   4  24       16.71       59.06     50.17 <
 -12   4  24        1.26       27.08    172.40 <
 -10   4  24        2.34        9.47     42.84 <
  -8   4  24      166.96      127.36     49.69 <
  -6   4  24       28.09      -12.37     36.77 <
  -4   4  24       37.45      106.41     45.58 <
  -2   4  24        2.65       14.09     52.11 <
   0   4  24      102.66       95.59     73.34 <
   2   4  24      170.85      188.37    110.01 <
   4   4  24      224.79      246.67     88.78 <
   6   4  24      324.48      413.88     67.58 o
   8   4  24       92.51       77.80     51.47 <
  10   4  24        7.80        5.79     49.69 <
  12   4  24      228.33      389.45     78.25 o
 -11   5  24        0.41      -12.72     49.69 <
  -9   5  24       41.15       91.97     53.78 <
  -7   5  24        4.51      -17.52     43.96 <
  -5   5  24        8.43       67.69     46.34 <
  -3   5  24       75.47       93.05     48.09 <
  -1   5  24       42.44       88.06     48.62 <
   1   5  24        7.26       44.39     47.53 <
   3   5  24       38.81       69.51     74.31 <
   5   5  24        0.23      -42.03     45.34 <
 -25   1  25       63.86       29.21     61.23 <
 -23   1  25        3.74       56.10    131.24 <
 -21   1  25      268.50      272.83     44.68 o
 -19   1  25       78.49       69.43     34.36 <
 -17   1  25        0.58       -8.09     27.49 <
 -15   1  25      306.98      373.39     43.52 o
 -13   1  25       12.36       30.65     25.93 <
 -11   1  25      263.06      230.93     31.25 o
  -9   1  25       49.57       23.01     22.66 <
  -7   1  25       10.46      -11.82     23.96 <
  -5   1  25       33.37       29.17     27.77 <
  -3   1  25      281.72      255.58     32.23 o
  -1   1  25      704.86      692.90     43.30 o
   1   1  25     1326.93     1352.21     56.64 o
   3   1  25      961.39      864.99     48.96 o
   5   1  25       24.45       16.69     26.58 <
   7   1  25       23.83        6.97     26.87 <
   9   1  25      377.82      489.83     45.91 o
  11   1  25      581.32      538.67    109.68 o
  13   1  25      909.32      901.47     78.28 o
  15   1  25      519.01      759.30     74.34 o
  17   1  25       68.11      117.87     81.92 <
  19   1  25        0.39       45.76     63.36 <
 -24   2  25       41.27       67.25     64.56 <
 -22   2  25        3.75      -29.67     82.99 <
 -20   2  25        0.13       38.11     38.71 <
 -18   2  25      182.98      206.25     50.22 o
 -16   2  25        0.04       15.49     38.34 <
 -14   2  25      255.10      255.06     39.07 o
 -12   2  25        0.00       14.08     28.81 <
 -10   2  25      706.78      694.05     48.00 o
  -8   2  25      190.40      190.48     34.41 o
  -6   2  25      168.94      232.16     31.60 o
  -4   2  25      241.52      286.09     32.57 o
  -2   2  25      177.38      181.27     29.15 o
   0   2  25      387.75      349.44     32.82 o
   2   2  25      864.60      783.69     96.39 o
   4   2  25      322.60      246.48     40.52 o
   6   2  25      376.63      394.93     47.45 o
   8   2  25       19.68      -24.79     30.98 <
  10   2  25      644.64      816.35     68.81 o
  12   2  25       84.24       56.83     50.52 <
  14   2  25        4.16        1.59     46.16 <
  16   2  25        0.76      -19.35     50.44 <
  18   2  25        0.10       22.70     59.63 <
 -21   3  25        1.75       43.42     56.59 <
 -19   3  25        0.01       26.97     43.29 <
 -17   3  25       13.65       13.68     40.33 <
 -15   3  25        0.10      -22.05     60.11 <
 -13   3  25        2.37      -28.33     33.60 <
 -11   3  25       13.30       41.36     47.36 <
  -9   3  25        3.94        9.59     42.90 <
  -7   3  25       79.85       22.46     50.21 <
  -5   3  25       21.22       -5.42     65.42 <
  -3   3  25      354.36      394.69     54.63 o
  -1   3  25       26.19       -1.10     35.75 <
   1   3  25      174.54      186.82     62.68 <
   3   3  25       63.07       49.89     42.62 <
   5   3  25        5.98       -5.20     40.85 <
   7   3  25       77.28       59.39     46.03 <
   9   3  25       53.17       43.71     46.51 <
  11   3  25       84.63       79.99     52.97 <
  13   3  25       49.92       94.39     59.07 <
  15   3  25        3.20      -59.12     81.06 <
 -18   4  25      127.60      189.14    100.36 <
 -16   4  25       30.35      -24.51     54.05 <
 -14   4  25       51.58      151.67     77.60 <
 -12   4  25        0.05      -45.11     45.11 <
 -10   4  25        4.72      -20.87     90.71 <
  -8   4  25      135.85      143.33     51.38 <
  -6   4  25        1.08       -6.83     41.47 <
  -4   4  25        9.60       62.31     45.58 <
  -2   4  25       25.11       25.09     78.17 <
   0   4  25       31.41       36.53     45.70 <
   2   4  25      210.68      143.12     52.21 <
   4   4  25        2.08      -25.12     44.79 <
   6   4  25      475.08      486.26     72.55 o
   8   4  25       10.65        6.50     51.81 <
  10   4  25      383.69      464.76     77.75 o
  12   4  25      142.17       76.48     64.83 <
  -9   5  25       13.45       16.33     50.44 <
  -7   5  25       34.58       47.09     75.27 <
  -5   5  25       38.30      118.94     52.42 <
  -3   5  25      138.43      194.20     56.54 o
  -1   5  25      128.70      138.35     54.72 <
   1   5  25       11.13      -43.96     43.96 <
   3   5  25       95.85      102.29     54.13 <
 -24   0  26        2.74       50.18     86.85 <
 -22   0  26       84.93      115.80     65.51 <
 -20   0  26        0.54       25.79     46.69 <
 -18   0  26        0.04      -22.01     38.24 <
 -16   0  26      169.14       80.25     62.51 <
 -14   0  26      118.39       79.10     44.34 <
 -12   0  26      421.72      420.82     61.82 o
 -10   0  26     1454.84     1427.34     92.80 o
  -8   0  26        5.16      -23.37     36.67 <
  -6   0  26      570.79      504.17     84.26 o
  -4   0  26       14.86      -42.49     42.49 <
  -2   0  26      457.76      459.64     53.41 o
   0   0  26       37.61       64.37     34.78 <
   2   0  26      876.92      736.46     67.54 o
   4   0  26       64.27       31.72     36.15 <
   6   0  26      509.35      432.91     61.37 o
   8   0  26      827.31      560.28     68.07 o
  10   0  26      574.76      545.33     70.81 o
  12   0  26      607.66      702.67     81.85 o
  14   0  26      748.16      669.11     84.58 o
  16   0  26      130.20        5.79     71.41 <
  18   0  26     1562.39     1387.70    173.70 o
 -25   1  26       47.78       79.13     98.43 <
 -23   1  26        0.83       76.58     63.36 <
 -21   1  26        7.33       17.97     35.43 <
 -19   1  26       24.87       12.49     33.68 <
 -17   1  26       74.28       38.38     31.47 <
 -15   1  26      167.24      116.32     32.37 o
 -13   1  26      322.71      312.57     37.16 o
 -11   1  26      194.88      208.00     31.57 o
  -9   1  26      320.86      290.60     32.87 o
  -7   1  26      573.36      669.15     85.06 o
  -5   1  26        0.76       -2.51     22.03 <
  -3   1  26        4.60       79.08     27.00 <
  -1   1  26        2.00      -22.32     22.32 <
   1   1  26      149.51       67.11     25.23 <
   3   1  26       47.19       61.90     29.90 <
   5   1  26       14.39       11.58     26.71 <
   7   1  26      668.23      789.25     52.60 o
   9   1  26        0.27       -4.27     28.71 <
  11   1  26      232.48      157.52     78.52 <
  13   1  26       48.26       43.90     39.72 <
  15   1  26     1044.11     1119.51    123.72 o
  17   1  26        1.39      -13.80     44.19 <
 -22   2  26       57.44      -50.66     56.94 <
 -20   2  26       51.22       57.29     51.26 <
 -18   2  26      115.70      132.08     47.19 <
 -16   2  26       11.07        1.33     35.75 <
 -14   2  26       38.01       27.11     33.36 <
 -12   2  26       83.59       79.39     31.04 <
 -10   2  26       34.99       56.03     28.76 <
  -8   2  26       45.80       32.34     26.14 <
  -6   2  26      198.75      222.77     36.01 o
  -4   2  26      590.40      469.76     44.08 o
  -2   2  26      265.85      219.69     51.88 o
   0   2  26      338.63      285.02     31.33 o
   2   2  26       80.25      161.90     36.54 o
   4   2  26      393.24      353.81     45.58 o
   6   2  26      593.75      569.97     56.54 o
   8   2  26        8.87       32.02     35.95 <
  10   2  26      208.28      283.42     53.49 o
  12   2  26       54.33       58.67     50.84 <
  14   2  26      153.70      150.54     61.41 <
  16   2  26       30.81      103.92     88.78 <
 -21   3  26        0.32        6.95     60.00 <
 -19   3  26      105.33      155.40     49.99 o
 -17   3  26       31.19       56.52     41.47 <
 -15   3  26      282.84      317.96     52.45 o
 -13   3  26       47.59       64.72     37.56 <
 -11   3  26       22.99       80.43     36.42 <
  -9   3  26       85.30       75.81     33.90 <
  -7   3  26       82.92      102.51     44.67 <
  -5   3  26      252.36      335.66     54.93 o
  -3   3  26      824.35      863.07     72.41 o
  -1   3  26       30.22       50.29     39.96 <
   1   3  26      518.31      529.47     62.24 o
   3   3  26       55.62       98.58     49.62 <
   5   3  26      332.51      300.44     56.84 o
   7   3  26       81.06       15.14     44.39 <
   9   3  26      397.76      362.61     77.73 o
  11   3  26      356.32      246.46     61.75 o
  13   3  26      231.10      174.56     81.06 <
  15   3  26      272.16      388.79    107.12 o
 -16   4  26      270.29      366.82     77.75 o
 -14   4  26        9.54      -50.58     50.58 <
 -12   4  26       30.81       -8.81     47.45 <
 -10   4  26        0.91       -6.88     45.34 <
  -8   4  26      169.31      203.74     55.51 o
  -6   4  26       35.98       36.33     46.16 <
  -4   4  26        1.47      -21.23     42.31 <
  -2   4  26      458.78      569.49     69.80 o
   0   4  26       26.83       -5.39     82.99 <
   2   4  26      189.03      204.08     56.04 o
   4   4  26        0.02      -40.44     44.34 <
   6   4  26        6.17       64.31     53.02 <
   8   4  26      104.48      105.01     56.53 <
  10   4  26       16.38      107.00     60.72 <
  -9   5  26        2.98        9.65     77.20 <
  -7   5  26        2.23      -29.82     49.80 <
  -5   5  26       42.24       28.95     51.86 <
  -3   5  26       54.14       32.81     50.50 <
  -1   5  26       42.59      -12.46     48.62 <
   1   5  26       26.29       -1.93     49.13 <
   3   5  26        0.06      -65.62     65.62 <
 -23   1  27       40.49      -53.58     53.58 <
 -21   1  27       97.78       75.08     43.48 <
 -19   1  27       44.68       14.00     32.99 <
 -17   1  27       12.86       20.70     33.91 <
 -15   1  27       35.81      -26.68     26.68 <
 -13   1  27        0.07       -3.28     25.65 <
 -11   1  27      301.20      285.72     45.54 o
  -9   1  27       40.90       59.21     25.32 <
  -7   1  27     1822.79     1703.43     82.49 o
  -5   1  27     2764.49     2906.30     86.71 o
  -3   1  27     3451.27     3350.92     98.20 o
  -1   1  27       99.02       98.57     29.37 o
   1   1  27       92.79       61.16     26.96 <
   3   1  27     2118.53     1880.97     69.12 o
   5   1  27      935.77     1173.48     90.26 o
   7   1  27       25.36      -17.70     26.74 <
   9   1  27      482.31      629.80     62.32 o
  11   1  27      329.87      244.96     49.74 o
  13   1  27        4.86       36.17     41.03 <
  15   1  27      138.20      223.55     80.14 <
  17   1  27        5.50      -36.61     44.49 <
 -22   2  27        1.83       -5.40     61.01 <
 -20   2  27       29.11       41.85     52.91 <
 -18   2  27      203.90      315.70     57.51 o
 -16   2  27      372.28      431.87    112.13 o
 -14   2  27      451.57      481.86     75.49 o
 -12   2  27       15.38        6.98     29.28 <
 -10   2  27      474.81      446.27     73.49 o
  -8   2  27      419.58      440.18     40.94 o
  -6   2  27      229.00      285.80     36.25 o
  -4   2  27      331.38      326.01     38.01 o
  -2   2  27     1045.23      996.91     50.10 o
   0   2  27      530.54      639.13     55.72 o
   2   2  27      734.53      753.03     57.80 o
   4   2  27      259.02      212.88     42.80 o
   6   2  27      452.55      513.60     54.56 o
   8   2  27      185.28      178.15     44.23 o
  10   2  27      153.41      123.77     53.22 <
  12   2  27       10.84       29.15     51.65 <
  14   2  27        3.31       99.80     68.52 <
  16   2  27      229.76      279.64     97.47 <
 -19   3  27        2.69       52.67     46.55 <
 -17   3  27        8.15      -40.01     40.01 <
 -15   3  27        3.27        6.48     37.39 <
 -13   3  27        0.04      -33.99     33.99 <
 -11   3  27        5.16       34.38     42.07 <
  -9   3  27        7.46       57.71     43.44 <
  -7   3  27       13.35       59.11     42.77 <
  -5   3  27        1.42       -6.92     36.48 <
  -3   3  27      151.92      153.11     46.39 o
  -1   3  27       30.79       57.78     40.94 <
   1   3  27       36.21      112.23     46.97 <
   3   3  27       29.84       37.32     44.43 <
   5   3  27        0.14      -27.00     42.08 <
   7   3  27        2.11      -12.83     41.54 <
   9   3  27       17.00       41.01     45.80 <
  11   3  27        2.58        4.91     47.30 <
  13   3  27       11.91       60.80     60.05 <
 -16   4  27        1.63       58.57     60.44 <
 -14   4  27      204.13      149.61     64.31 <
 -12   4  27       23.32        7.99     66.93 <
 -10   4  27       92.06      119.31     54.66 <
  -8   4  27        0.03        6.36     45.45 <
  -6   4  27       36.19       46.06     55.97 <
  -4   4  27       35.24       65.62     50.50 <
  -2   4  27       45.70       64.85     65.62 <
   0   4  27        3.85      -31.68     44.34 <
   2   4  27      779.62      871.82     84.64 o
   4   4  27        7.89      -18.88     56.94 <
   6   4  27      302.21      391.35     71.37 o
   8   4  27      136.50      167.24     62.60 <
  10   4  27      127.73      131.48     63.99 <
  -5   5  27       26.95       15.47     52.21 <
  -3   5  27        5.87       61.21    117.73 <
  -1   5  27      184.43      193.50     60.44 o
 -24   0  28       23.35      127.38    102.29 <
 -22   0  28       54.94       65.93     59.35 <
 -20   0  28       60.31       59.74     47.96 <
 -18   0  28        0.03        6.14     40.66 <
 -16   0  28      155.21      181.14     57.71 o
 -14   0  28      226.15      116.53     50.00 <
 -12   0  28      103.84      186.89     94.57 <
 -10   0  28     1033.19     1031.77     82.56 o
  -8   0  28       66.47       35.56     67.55 <
  -6   0  28     1053.34     1036.26     80.52 o
  -4   0  28      206.60      345.00     94.57 o
  -2   0  28     4819.65     4708.65    299.16 o
   0   0  28      934.76      879.19    134.14 o
   2   0  28      789.94      874.40     96.50 o
   4   0  28     4572.68     4026.02    161.04 o
   6   0  28      272.12      260.87     91.68 <
   8   0  28     1442.81     1593.64    105.71 o
  10   0  28     1238.34     1370.27    103.03 o
  12   0  28       65.67      201.96     60.63 o
  14   0  28      602.53      594.45    119.66 o
  16   0  28      246.33      162.12     92.64 <
 -23   1  28        0.44       16.63     63.45 <
 -21   1  28       12.37        1.27     53.07 <
 -19   1  28       15.32       22.62     33.83 <
 -17   1  28       24.21      -22.58     34.54 <
 -15   1  28       39.40       58.15     30.99 <
 -13   1  28      240.36      243.42     35.93 o
 -11   1  28       43.66       59.09     27.58 <
  -9   1  28      657.51      738.40     53.96 o
  -7   1  28       73.75      116.60     31.64 o
  -5   1  28     1354.27     1468.99     63.00 o
  -3   1  28      310.44      308.74     36.92 o
  -1   1  28       37.47       53.22     27.40 <
   1   1  28       53.43       -1.23     34.48 <
   3   1  28      342.64      338.00     39.68 o
   5   1  28      192.41      189.97     39.00 o
   7   1  28      205.19      135.92     34.89 o
   9   1  28       19.48       28.53     37.30 <
  11   1  28      471.64      475.43     61.47 o
  13   1  28      298.61      162.82     80.36 <
  15   1  28       53.03       54.05     52.31 <
  17   1  28      130.33      205.37    148.61 <
 -22   2  28       43.14      118.11     65.67 <
 -20   2  28        1.96       93.94     50.67 <
 -18   2  28        0.64       38.17     46.80 <
 -16   2  28       20.83       -3.65     39.59 <
 -14   2  28        2.17       -3.29     37.95 <
 -12   2  28       17.27       23.37     31.17 <
 -10   2  28       21.07       56.58     30.88 <
  -8   2  28      430.99      490.96     64.39 o
  -6   2  28       19.98       23.14     26.94 <
  -4   2  28      135.31      106.79     30.77 o
  -2   2  28       15.72      -21.98     29.28 <
   0   2  28       89.60       65.44     44.85 <
   2   2  28      187.91      142.27     38.75 o
   4   2  28      259.63      217.96     45.03 o
   6   2  28      361.32      263.88     48.99 o
   8   2  28       32.21       -9.07     44.73 <
  10   2  28       41.54       29.27     48.62 <
  12   2  28      175.14      197.79     65.47 o
  14   2  28      129.45      225.30     68.96 o
  16   2  28      137.40       93.42    129.31 <
 -19   3  28      112.10      191.88     52.74 o
 -17   3  28      121.55      174.57     49.93 o
 -15   3  28       58.90       86.90     42.50 <
 -13   3  28       44.39       86.64     41.55 <
 -11   3  28        1.13       46.61     48.29 <
  -9   3  28      240.56      206.54     53.00 o
  -7   3  28        3.44       -3.55     41.94 <
  -5   3  28       51.91       80.95     44.09 <
  -3   3  28      149.00      291.73     55.10 o
  -1   3  28       33.24       -1.25     39.63 <
   1   3  28      920.59      840.93     77.32 o
   3   3  28      467.67      450.69     79.38 o
   5   3  28      245.39      253.25     58.31 o
   7   3  28      158.74      182.49     59.34 o
   9   3  28      144.16      118.02     66.35 <
  11   3  28      654.88      764.30    160.13 o
  13   3  28       39.34      124.84     65.93 <
 -14   4  28       65.07       38.07     69.48 <
 -12   4  28        1.37       -2.34     49.95 <
 -10   4  28       18.77       38.55     51.38 <
  -8   4  28       44.16      115.36     53.58 <
  -6   4  28       65.50       11.80     47.07 <
  -4   4  28        7.61      -29.65     44.79 <
  -2   4  28      180.22      147.32     55.76 <
   0   4  28      247.65      203.84     59.63 o
   2   4  28      196.71      156.47     70.45 <
   4   4  28      300.22      227.64     64.56 o
   6   4  28        0.00       67.89     57.99 <
   8   4  28      223.48      191.30     69.24 <
 -23   1  29       31.22      126.88     92.64 <
 -21   1  29       12.58        4.34     55.26 <
 -19   1  29       10.51      -28.27     32.68 <
 -17   1  29        5.36      -24.92     34.72 <
 -15   1  29      226.37      242.52     54.04 o
 -13   1  29        0.22       -3.18     28.04 <
 -11   1  29      304.32      354.76     38.59 o
  -9   1  29       17.06       31.88     28.56 <
  -7   1  29        4.44        6.37     25.94 <
  -5   1  29        7.27       29.04     28.37 <
  -3   1  29      199.50      191.24     34.68 o
  -1   1  29      305.03      298.26     39.30 o
   1   1  29       61.09      111.87     31.76 o
   3   1  29       31.12      -14.09     25.72 <
   5   1  29        9.83      -17.47     28.26 <
   7   1  29        2.68       34.15     36.82 <
   9   1  29      137.07       51.72     40.19 <
  11   1  29        3.67        6.49     40.35 <
  13   1  29      553.55      485.42     73.01 o
  15   1  29       32.05       14.16     46.14 <
 -22   2  29       29.36      138.18     70.19 <
 -20   2  29       41.17       40.39     52.80 <
 -18   2  29       33.74       45.53     45.79 <
 -16   2  29       21.58        4.96     41.32 <
 -14   2  29       91.36       17.84     39.99 <
 -12   2  29       32.54      -32.86     34.30 <
 -10   2  29       24.81       50.75     31.73 <
  -8   2  29      317.88      311.27     40.35 o
  -6   2  29      141.26      127.90     32.04 o
  -4   2  29      203.53      215.73     34.65 o
  -2   2  29      558.29      484.40     52.21 o
   0   2  29      120.08      137.44     39.41 o
   2   2  29       21.17       71.07     37.19 <
   4   2  29      461.79      499.28     56.38 o
   6   2  29      158.40      157.38     44.87 o
   8   2  29      299.86      132.48     56.04 <
  10   2  29       64.41       37.33     51.38 <
  12   2  29       66.11      -22.97     54.66 <
  14   2  29      157.62      215.23     71.64 o
 -19   3  29        2.03       43.40     53.32 <
 -17   3  29       40.51      144.42     48.87 <
 -15   3  29        0.68      -24.85     48.67 <
 -13   3  29        0.32       27.17     49.14 <
 -11   3  29        3.42      -37.34     37.34 <
  -9   3  29       67.81      126.42     50.93 <
  -7   3  29      219.75      154.98     52.29 <
  -5   3  29       84.96       74.63     47.53 <
  -3   3  29       29.77       48.85     76.74 <
  -1   3  29       10.29       33.32     44.76 <
   1   3  29       28.80       78.22     48.25 <
   3   3  29      545.01      491.21    105.77 o
   5   3  29        0.08       41.49     50.72 <
   7   3  29       46.59       97.08     64.28 <
   9   3  29       77.89       96.36     54.02 <
  11   3  29       91.63       30.87     75.97 <
 -14   4  29       60.52      147.62     63.96 <
 -12   4  29        8.98      -11.15     55.16 <
 -10   4  29       17.48       79.04     55.51 <
  -8   4  29       25.27       46.52     51.65 <
  -6   4  29        0.04       54.54     49.80 <
  -4   4  29        0.93       17.95     47.53 <
  -2   4  29      155.86      201.53     60.17 o
   0   4  29        0.01       18.28     48.90 <
   2   4  29      126.43      140.57     59.81 <
   4   4  29        0.13      -10.62     49.13 <
   6   4  29       95.16       34.27     58.49 <
   8   4  29       43.00      129.31     94.57 <
 -22   0  30       68.03       94.57     98.43 <
 -20   0  30        1.66       37.64     60.05 <
 -18   0  30        0.29      -25.29     41.14 <
 -16   0  30       44.11       95.52     44.39 <
 -14   0  30      155.64      147.75     57.99 <
 -12   0  30       99.03      160.35     50.44 o
 -10   0  30      153.95      129.96     57.90 <
  -8   0  30      491.18      551.14     78.17 o
  -6   0  30      784.45      905.13     79.12 o
  -4   0  30       96.44       67.77     50.18 <
  -2   0  30     2134.83     2155.21    114.61 o
   0   0  30        1.68       -4.07     36.55 <
   2   0  30      384.44      553.46     68.20 o
   4   0  30       49.52      173.70     62.73 <
   6   0  30       67.37      139.01     51.16 <
   8   0  30       96.05       72.38     49.13 <
  10   0  30     1441.07     1660.70    235.46 o
  12   0  30       57.95      181.42     86.85 <
  14   0  30      812.98      905.19    144.75 o
  16   0  30       16.28       27.02     88.78 <
 -23   1  30        1.23      -57.90     84.92 <
 -21   1  30       20.21       10.41     58.64 <
 -19   1  30        2.51       13.11     39.46 <
 -17   1  30        9.38      -12.64     37.58 <
 -15   1  30      142.27      170.10     41.18 o
 -13   1  30       47.62       95.42     36.06 <
 -11   1  30        2.64        1.80     26.92 <
  -9   1  30        0.04       14.29     30.36 <
  -7   1  30       32.27       24.43     29.00 <
  -5   1  30       88.21       75.25     31.83 <
  -3   1  30       13.79       33.98     30.27 <
  -1   1  30      137.61      163.63     35.69 o
   1   1  30       94.79      168.04     38.20 o
   3   1  30       73.80       54.66     30.91 <
   5   1  30        8.85       26.50     35.52 <
   7   1  30      118.59      107.53     44.82 <
   9   1  30        0.03      -34.51     34.51 <
  11   1  30      305.86      438.17     61.90 o
  13   1  30       21.80       39.97     47.86 <
  15   1  30       20.26       46.45     49.96 <
 -20   2  30        0.84        6.29     55.16 <
 -18   2  30       14.58       67.00     47.59 <
 -16   2  30       10.24       82.08     46.07 <
 -14   2  30        7.09       53.01     39.06 <
 -12   2  30        0.71       -6.44     35.48 <
 -10   2  30        5.97       37.47     32.16 <
  -8   2  30      123.14       61.45     32.07 <
  -6   2  30       85.54       89.93     32.92 <
  -4   2  30       26.86       16.93     32.87 <
  -2   2  30        1.00      -12.40     33.24 <
   0   2  30       60.08       89.77     37.73 <
   2   2  30       14.70       29.60     37.00 <
   4   2  30      270.09      374.77     52.83 o
   6   2  30        0.18       13.79     43.40 <
   8   2  30        8.04      -26.78     48.32 <
  10   2  30      123.08      142.61     61.37 <
  12   2  30        1.08       33.24     60.44 <
  14   2  30      117.99       65.90     65.47 <
 -17   3  30       89.77      123.48     59.48 <
 -15   3  30      119.67      191.96     62.15 o
 -13   3  30       48.24       58.59     78.08 <
 -11   3  30        7.69      -17.45     44.24 <
  -9   3  30      181.07      253.47     57.54 o
  -7   3  30       31.82       10.89     43.54 <
  -5   3  30       28.58        5.29     44.23 <
  -3   3  30      461.22      531.76     69.24 o
  -1   3  30       17.19      -21.39     60.92 <
   1   3  30      860.38      826.89    135.76 o
   3   3  30      147.23      199.74     55.98 o
   5   3  30      394.65      527.71     92.08 o
   7   3  30      390.71      445.40     81.33 o
   9   3  30       58.66       90.95     55.01 <
  11   3  30       28.47       50.54     58.64 <
 -12   4  30       22.94       15.87     55.26 <
 -10   4  30        3.12       26.43     53.28 <
  -8   4  30        2.29       89.54     61.76 <
  -6   4  30      161.19      153.94     72.38 <
  -4   4  30       18.80       24.79     51.65 <
  -2   4  30      238.72      306.23     67.30 o
   0   4  30       16.07      -31.51     48.43 <
   2   4  30       18.64       99.17     57.12 <
   4   4  30       62.37       91.85     67.55 <
   6   4  30       32.58       49.57     62.59 <
 -21   1  31       25.20       41.32     64.30 <
 -19   1  31       31.36      -24.73     40.88 <
 -17   1  31       12.97       43.06     39.22 <
 -15   1  31      186.47      175.98     43.10 o
 -13   1  31        4.07       -1.43     37.61 <
 -11   1  31      194.02      102.57     37.07 <
  -9   1  31      304.24      318.23     44.08 o
  -7   1  31      873.07      763.26     67.97 o
  -5   1  31      133.68      108.68     34.22 o
  -3   1  31       26.76       16.02     28.90 <
  -1   1  31      166.73      151.14     35.14 o
   1   1  31        0.21       34.54     37.33 <
   3   1  31      581.27      479.85     56.74 o
   5   1  31      447.04      395.25     55.69 o
   7   1  31       40.49        2.77     42.05 <
   9   1  31      243.17      215.70     51.68 o
  11   1  31       95.32       49.54     46.92 <
  13   1  31       81.91       53.04     50.96 <
  15   1  31      317.88      326.29     82.15 o
 -20   2  31      112.66      132.31     82.03 <
 -18   2  31      109.97      173.85     55.44 o
 -16   2  31        9.22       25.83     43.02 <
 -14   2  31      106.47      130.88     46.95 <
 -12   2  31       50.93       33.83     40.12 <
 -10   2  31        0.79        4.18     37.10 <
  -8   2  31      158.73      166.75     36.35 o
  -6   2  31      230.53      153.27     67.46 <
  -4   2  31      191.72      185.78     44.56 o
  -2   2  31      112.50      189.63     45.08 o
   0   2  31      119.75      137.09     43.46 o
   2   2  31      105.75       41.52     36.68 <
   4   2  31       48.15      140.93     53.01 <
   6   2  31      392.62      391.13     74.31 o
   8   2  31        1.31        3.15     49.46 <
  10   2  31      279.33      335.30     94.57 o
  12   2  31      742.08      932.29    105.09 o
 -17   3  31       23.54      152.24     70.91 <
 -15   3  31       19.32      -33.65     52.38 <
 -13   3  31        6.37        0.17     48.40 <
 -11   3  31        7.59       30.22     92.05 <
  -9   3  31       42.29       38.25     44.64 <
  -7   3  31       52.40       13.88     48.13 <
  -5   3  31        1.38       37.39     62.61 <
  -3   3  31       48.63       82.21     48.40 <
  -1   3  31      175.15      238.42     58.43 o
   1   3  31       18.24       60.75     46.47 <
   3   3  31       59.03       85.14     52.73 <
   5   3  31       36.58      127.77     55.12 <
   7   3  31        5.45       23.30     52.80 <
   9   3  31       52.87       90.44     63.97 <
 -12   4  31        2.50       66.15     59.26 <
 -10   4  31       18.82      -38.25     51.89 <
  -8   4  31       26.74      -16.23     51.81 <
  -6   4  31        1.71       -1.47     51.06 <
  -4   4  31        2.13       -2.54     66.59 <
  -2   4  31      167.25       79.43     57.89 <
   0   4  31       35.75       89.20     63.69 <
   2   4  31      243.95      200.57     66.50 o
   4   4  31        8.65        0.92     57.12 <
 -22   0  32       21.93       28.95     92.64 <
 -20   0  32        5.79       11.58     77.20 <
 -18   0  32       15.52      -22.31     47.06 <
 -16   0  32       24.34        2.94     45.50 <
 -14   0  32      194.67      223.88     60.05 o
 -12   0  32      302.86      484.28     72.29 o
 -10   0  32     1002.34     1015.60    220.99 o
  -8   0  32      618.35      729.45    172.74 o
  -6   0  32     3024.63     2995.18    180.46 o
  -4   0  32      266.38      183.85     55.16 o
  -2   0  32      146.50      190.29     94.57 <
   0   0  32      538.12      615.38     81.06 o
   2   0  32       71.48      109.31     76.24 <
   4   0  32      401.75      366.50     68.24 o
   6   0  32      339.50      474.75     74.37 o
   8   0  32        8.47       42.04     50.44 <
  10   0  32        4.18      104.22     79.13 <
  12   0  32        0.73      -63.69     73.34 <
  14   0  32        7.66       67.55     90.71 <
 -21   1  32        1.53       21.57     61.19 <
 -19   1  32       12.59       23.38     59.07 <
 -17   1  32        7.92       -6.07     36.90 <
 -15   1  32       48.55        9.69     37.74 <
 -13   1  32       43.91       32.46     34.46 <
 -11   1  32      267.71      325.42     45.05 o
  -9   1  32      353.37      237.39     50.46 o
  -7   1  32      334.16      273.93     48.93 o
  -5   1  32      240.62      157.50     37.97 o
  -3   1  32      470.91      384.87     53.06 o
  -1   1  32        2.82       47.55     36.52 <
   1   1  32      121.69       68.23     39.91 <
   3   1  32        0.05       11.26     35.86 <
   5   1  32      105.41       28.01     38.89 <
   7   1  32      144.65      103.64     47.13 <
   9   1  32      111.28       64.82     44.48 <
  11   1  32        7.90      -28.20     42.68 <
  13   1  32       23.20       95.45     74.81 <
 -20   2  32        7.33       16.63     61.82 <
 -18   2  32       29.68       95.60     56.18 <
 -16   2  32       42.62      103.65     49.57 <
 -14   2  32        5.19       44.83     42.63 <
 -12   2  32       11.34      -31.46     38.04 <
 -10   2  32       19.99       52.10     37.89 <
  -8   2  32       64.53      109.99     71.43 <
  -6   2  32        5.85       39.73     37.46 <
  -4   2  32        2.60        8.12     34.50 <
  -2   2  32       20.70       12.83     42.07 <
   0   2  32      364.77      376.39     52.10 o
   2   2  32      525.21      589.79     72.24 o
   4   2  32       10.60      -25.09     48.90 <
   6   2  32      234.29      256.34     66.10 o
   8   2  32       52.50       -6.56     69.48 <
  10   2  32       30.45      132.59     62.14 <
  12   2  32       65.32       -3.86     60.05 <
 -17   3  32       67.85       15.44     94.57 <
 -15   3  32       72.43      101.92     62.24 <
 -13   3  32       94.18      127.64     56.33 <
 -11   3  32       17.80       15.96     52.69 <
  -9   3  32       86.00      185.42     58.31 o
  -7   3  32        9.54      -12.90     45.42 <
  -5   3  32        0.65       42.77     48.61 <
  -3   3  32      264.62      195.47     70.64 <
  -1   3  32      377.25      393.09     65.86 o
   1   3  32       29.85       76.99     52.03 <
   3   3  32       91.32       30.48     48.94 <
   5   3  32        0.81       36.33     57.85 <
   7   3  32       67.90       23.65     54.88 <
   9   3  32        0.57       18.89     60.44 <
 -10   4  32        3.64      -36.87     53.79 <
  -8   4  32       42.49       57.81     65.62 <
  -6   4  32       48.11       40.30     57.70 <
  -4   4  32        1.91      -19.10     52.21 <
  -2   4  32       51.25      136.22     61.23 <
   0   4  32       92.60      111.30     77.20 <
   2   4  32       21.69      -14.09     53.78 <
 -21   1  33        1.10        8.31     62.38 <
 -19   1  33       17.61       24.52     61.99 <
 -17   1  33        1.84        9.63     38.97 <
 -15   1  33       83.13       85.40     40.15 <
 -13   1  33        3.67       19.97     38.38 <
 -11   1  33        2.10       32.76     33.51 <
  -9   1  33       29.39       54.19     39.89 <
  -7   1  33       30.65       39.52     37.44 <
  -5   1  33      149.25      160.86     43.85 o
  -3   1  33       44.65       80.75     40.82 <
  -1   1  33      168.42      107.42     41.85 <
   1   1  33      156.46      190.72     54.22 o
   3   1  33       79.00       64.29     47.00 <
   5   1  33      322.52      385.14     59.04 o
   7   1  33       69.33      110.15     47.68 <
   9   1  33      287.93      318.34     66.84 o
  11   1  33       52.78       11.53     46.39 <
  13   1  33       19.95       54.96     68.83 <
 -18   2  33       20.24       80.17     53.47 <
 -16   2  33        0.61      -20.57     67.48 <
 -14   2  33       55.71       12.92     44.19 <
 -12   2  33       98.66      111.76     47.22 <
 -10   2  33        2.41       22.67     48.43 <
  -8   2  33      427.76      421.88     68.17 o
  -6   2  33        0.17       16.38     45.75 <
  -4   2  33       88.15       58.06     58.27 <
  -2   2  33      154.04      141.27     54.17 <
   0   2  33      144.11      149.23     57.41 <
   2   2  33      528.73      411.15     72.18 o
   4   2  33      121.59      116.45     59.35 <
   6   2  33      284.37      244.92     69.48 o
   8   2  33      182.86      283.88     74.14 o
  10   2  33       10.87      -42.00     57.12 <
 -15   3  33       52.66       13.19     61.23 <
 -13   3  33        8.01       46.49     56.58 <
 -11   3  33       42.33       58.08     52.73 <
  -9   3  33       56.90       96.64     54.05 <
  -7   3  33       11.74       18.53     62.14 <
  -5   3  33       47.22       85.84     52.18 <
  -3   3  33        3.83       45.23     51.63 <
  -1   3  33      274.09      207.89     59.99 o
   1   3  33        4.20       36.14     72.00 <
   3   3  33       50.68       78.61     55.43 <
   5   3  33      123.90      194.71     65.24 <
   7   3  33       48.98       -8.78     60.17 <
  -8   4  33        0.30       30.88     94.57 <
  -6   4  33       17.33       93.19     62.38 <
  -4   4  33       26.26        4.63     54.39 <
  -2   4  33       36.03       52.81     59.31 <
   0   4  33       17.50       81.67     58.49 <
 -20   0  34        3.41       44.39     90.71 <
 -18   0  34        7.93       15.44     84.92 <
 -16   0  34       66.35       69.68     50.12 <
 -14   0  34       21.02       54.21     53.79 <
 -12   0  34      446.39      504.65     77.03 o
 -10   0  34        5.66       -3.36     50.27 <
  -8   0  34      441.36      339.19     66.10 o
  -6   0  34      428.71      430.67     71.98 o
  -4   0  34       68.41      -17.82     44.34 <
  -2   0  34       49.42       23.05     48.32 <
   0   0  34        2.97       12.45     43.61 <
   2   0  34      342.76      220.93     83.96 <
   4   0  34        0.20      -18.17     42.58 <
   6   0  34      134.91      136.07     62.78 <
   8   0  34       83.09      106.15     82.99 <
  10   0  34     1167.96     1007.48    154.40 o
  12   0  34        8.12       44.39     92.64 <
 -19   1  34       32.90      100.48     66.18 <
 -17   1  34        0.02       14.34     41.86 <
 -15   1  34        6.62      -35.26     35.26 <
 -13   1  34        1.08      -34.86     34.86 <
 -11   1  34       36.92       86.53     39.97 <
  -9   1  34       12.05       59.56     42.83 <
  -7   1  34      112.75      171.67     48.93 o
  -5   1  34       64.40       82.10     51.19 <
  -3   1  34      279.59      338.13     71.79 o
  -1   1  34       87.32       84.44     42.93 <
   1   1  34      130.54      239.88     51.16 o
   3   1  34       45.69       -6.85     39.89 <
   5   1  34      548.80      560.24    109.96 o
   7   1  34       34.73      -15.06     41.78 <
   9   1  34        3.03       10.18     44.12 <
  11   1  34      204.46      305.25     64.84 o
 -18   2  34       47.91       28.06     61.55 <
 -16   2  34       16.40      -27.03     48.22 <
 -14   2  34       61.20       33.65     47.06 <
 -12   2  34        2.14       -0.45     52.53 <
 -10   2  34       28.94      127.31     57.03 <
  -8   2  34        0.04       59.43     49.69 <
  -6   2  34       26.68       69.18     51.65 <
  -4   2  34       14.79       40.90     55.01 <
  -2   2  34        1.76        0.11     47.07 <
   0   2  34       67.56       69.93     52.21 <
   2   2  34        2.69        7.01     51.81 <
   4   2  34      105.45       90.02     59.07 <
   6   2  34       22.26      -26.95     52.21 <
   8   2  34        9.17       62.36    149.58 <
  10   2  34      168.40      203.03     73.66 <
 -13   3  34       31.60       55.82     61.83 <
 -11   3  34        5.07       15.10     51.92 <
  -9   3  34        0.96       -9.16     99.51 <
  -7   3  34       56.83      -30.39     86.32 <
  -5   3  34       17.10       15.06     49.32 <
  -3   3  34      241.94      273.81     65.67 o
  -1   3  34        0.72       52.81     53.13 <
   1   3  34      487.88      473.42     73.62 o
   3   3  34      131.84       78.28     57.62 <
   5   3  34       23.06       10.36     61.23 <
 -19   1  35       36.84       51.36     66.71 <
 -17   1  35        2.78      -19.27     48.13 <
 -15   1  35       44.31       87.85     44.10 <
 -13   1  35        0.15       36.03     38.93 <
 -11   1  35      292.74      346.61     51.82 o
  -9   1  35      128.15      159.73     56.97 <
  -7   1  35       76.56       85.30     44.49 <
  -5   1  35      167.62      176.56     50.93 o
  -3   1  35        8.30       27.49     40.44 <
  -1   1  35      194.67      144.89     45.60 o
   1   1  35      328.88      536.66     65.25 o
   3   1  35       16.14       33.53     43.55 <
   5   1  35       74.76      100.32     47.84 <
   7   1  35      113.49      147.12     54.65 <
   9   1  35       20.28       12.52     48.46 <
  11   1  35      218.26      277.99     81.12 o
 -16   2  35        0.11      130.28     65.51 <
 -14   2  35       48.46      -13.51     51.86 <
 -12   2  35       33.64      -51.53     85.89 <
 -10   2  35        0.50       43.43     53.08 <
  -8   2  35       19.20      -43.43     49.13 <
  -6   2  35       60.70        3.17     51.38 <
  -4   2  35       35.57        3.07     95.54 <
  -2   2  35      266.29      288.46    112.91 <
   0   2  35        0.17       -3.86     75.27 <
   2   2  35      173.80      345.33     71.98 o
   4   2  35        3.44       -1.58     55.76 <
   6   2  35      116.83      195.77     70.61 <
   8   2  35      120.47      188.09     70.04 <
 -13   3  35       12.31      -23.34     59.63 <
 -11   3  35       32.82       29.39     58.31 <
  -9   3  35       10.89      102.30     57.48 <
  -7   3  35        0.05       39.84     53.30 <
  -5   3  35       57.33       45.22     61.61 <
  -3   3  35       12.14      -30.57     49.43 <
  -1   3  35       40.33       97.31     61.11 <
   1   3  35      141.20      180.97     65.32 <
   3   3  35       22.55       49.91     57.27 <
   5   3  35        7.49       74.51     65.34 <
 -18   0  36       16.17      127.38     96.50 <
 -16   0  36       91.65       69.48     88.78 <
 -14   0  36       11.92      162.12     90.71 <
 -12   0  36       92.41       62.26     95.54 <
 -10   0  36      223.78      248.01     66.87 o
  -8   0  36       21.69       51.33     73.34 <
  -6   0  36       39.77      108.84     55.90 <
  -4   0  36      116.96      106.86     69.48 <
  -2   0  36       35.08       32.67     47.53 <
   0   0  36      812.50      640.97    115.80 o
   2   0  36      244.95      265.04     65.47 o
   4   0  36      195.11      382.15    102.29 o
   6   0  36      181.63      191.07     92.64 <
   8   0  36      123.71       92.64     90.71 <
  10   0  36        7.23       28.95     90.71 <
 -17   1  36        0.76       24.84     61.82 <
 -15   1  36       15.12       17.79     42.20 <
 -13   1  36       34.85       55.28     42.47 <
 -11   1  36      120.06      104.97     43.33 <
  -9   1  36        4.20       11.80     39.28 <
  -7   1  36      218.19      146.05     50.48 <
  -5   1  36        0.01      -32.31     38.38 <
  -3   1  36      261.54      203.66     53.46 o
  -1   1  36       36.79       60.49     45.02 <
   1   1  36       10.25       25.07     41.85 <
   3   1  36       52.28       79.98     45.94 <
   5   1  36      220.80      138.94     55.05 <
   7   1  36       29.47      -21.81     46.62 <
   9   1  36        9.64       20.47     50.91 <
 -16   2  36       29.90       50.29     62.73 <
 -14   2  36       60.17        4.15     53.58 <
 -12   2  36        1.76       35.94     54.18 <
 -10   2  36       92.77       69.30     58.64 <
  -8   2  36       20.83       75.27     55.95 <
  -6   2  36        2.48       11.03     52.53 <
  -4   2  36        5.58        8.88     51.06 <
  -2   2  36       13.20      115.92     56.11 <
   0   2  36       14.25       48.25     52.75 <
   2   2  36      126.79      169.60     65.47 <
   4   2  36      143.03      196.35     71.64 <
   6   2  36        6.51       15.38     62.73 <
 -11   3  36        0.38      -22.41     57.99 <
  -9   3  36        9.75       82.24     69.48 <
  -7   3  36       30.88       47.77     65.62 <
  -5   3  36        3.22       39.77     53.93 <
  -3   3  36       27.14       -0.71     53.20 <
  -1   3  36        4.17      -32.47     53.89 <
   1   3  36        0.03       34.34     59.26 <
   3   3  36       20.78       67.57     62.08 <
 -17   1  37        0.04      -13.51     62.78 <
 -15   1  37       44.83       90.46     54.18 <
 -13   1  37        0.32       36.17     41.95 <
 -11   1  37        2.52       29.38     38.90 <
  -9   1  37       58.46       31.85     40.41 <
  -7   1  37       64.82       33.45     55.80 <
  -5   1  37       36.01       14.69     55.68 <
  -3   1  37       77.69       70.59     45.80 <
  -1   1  37        7.44      -24.26     48.87 <
   1   1  37      128.12      129.83     51.85 <
   3   1  37       25.57       32.12     44.46 <
   5   1  37      150.43       96.49     51.89 <
   7   1  37        6.18       67.87     50.15 <
 -14   2  37        1.44       -8.30     59.07 <
 -12   2  37      125.91       65.12     84.92 <
 -10   2  37        2.11       -5.65     63.69 <
  -8   2  37       16.97       36.88     57.89 <
  -6   2  37       83.44       80.68     62.73 <
  -4   2  37        0.31       16.35     57.90 <
  -2   2  37       83.84       60.96     60.17 <
   0   2  37      140.10      104.82     61.55 <
   2   2  37       86.54       16.98     61.01 <
   4   2  37        0.01      -12.44     56.62 <
   6   2  37       94.59       48.86     62.38 <
  -9   3  37       10.63        9.65     92.64 <
  -7   3  37        5.21       96.60     66.21 <
  -5   3  37       18.53       67.62     61.99 <
  -3   3  37        2.53       14.04     69.48 <
  -1   3  37        0.81      -26.44     58.64 <
 -16   0  38       91.41       82.99    100.36 <
 -14   0  38       15.24       52.11     88.78 <
 -12   0  38      246.49      341.62    106.15 o
 -10   0  38      148.42      252.84     98.43 <
  -8   0  38        1.27       30.88     73.34 <
  -6   0  38        0.46       46.32     79.13 <
  -4   0  38      306.08      389.87    108.08 o
  -2   0  38       33.12      -11.58     77.20 <
   0   0  38      273.32      304.95    102.29 <
   2   0  38       53.77      121.59     92.64 <
   4   0  38       64.69      248.98    104.22 <
   6   0  38      269.45      285.65    106.15 <
 -15   1  38        2.02      166.48     71.64 <
 -13   1  38       74.60       76.04     47.01 <
 -11   1  38       27.10       37.93     42.80 <
  -9   1  38       38.96       52.42     46.92 <
  -7   1  38       87.44      153.40     53.22 <
  -5   1  38       43.80       22.13     46.00 <
  -3   1  38       24.45       -9.42     43.10 <
  -1   1  38        2.61       17.03     46.69 <
   1   1  38      268.80      362.04     77.60 o
   3   1  38        0.02       36.27     48.51 <
   5   1  38        7.19       30.95     67.31 <
   7   1  38        2.65       29.06     69.44 <
 -12   2  38        8.33       37.17     60.44 <
 -10   2  38        3.08      -21.99     55.26 <
  -8   2  38       17.56      113.70     67.46 <
  -6   2  38        1.08      -14.80     55.16 <
  -4   2  38        0.18        8.74     57.03 <
  -2   2  38        0.03       25.63     60.17 <
   0   2  38       98.79      118.21     64.83 <
   2   2  38        4.06       54.73     64.30 <
   4   2  38        0.03      -23.16     58.68 <
 -13   1  39        1.10        7.28     50.13 <
 -11   1  39       97.16       51.63     51.94 <
  -9   1  39       53.31       76.48     51.85 <
  -7   1  39       45.59       50.73     47.50 <
  -5   1  39        1.44       16.60     48.25 <
  -3   1  39      119.72      118.13     60.87 <
  -1   1  39       98.60       41.61     47.73 <
   1   1  39      121.27      119.80     71.39 <
   3   1  39        3.24      -18.16     47.84 <
   5   1  39      133.39      248.94    102.29 <
 -10   2  39        2.04       29.18    105.19 <
  -8   2  39        1.46      -34.90     56.62 <
  -6   2  39      101.01      224.86     71.64 o
  -4   2  39       96.56       62.20     63.36 <
  -2   2  39      114.88      115.72     67.54 <
   0   2  39       48.58       92.30     64.81 <
   2   2  39       83.53      139.93     66.87 <
 -12   0  40       41.68       38.60     90.71 <
 -10   0  40       31.06       92.64     88.78 <
  -8   0  40       78.11      -28.95     88.78 <
  -6   0  40        5.62      -15.44     77.20 <
  -4   0  40      448.62      304.95    110.01 <
  -2   0  40      111.61      137.03     86.85 <
   0   0  40       74.39      270.21    100.36 <
   2   0  40       67.16      150.54    102.29 <
   4   0  40       85.27      102.29     98.43 <
 -11   1  40        4.98       64.58     93.61 <
  -9   1  40        0.25       -1.22     51.94 <
  -7   1  40       20.51      -18.59     47.51 <
  -5   1  40        2.73       10.25     50.41 <
  -3   1  40       16.53       19.91     49.96 <
  -1   1  40       14.02       19.50     48.86 <
   1   1  40       34.03       91.84     53.92 <
   3   1  40        0.01        5.12     62.60 <
  -8   2  40        4.96       15.44     92.64 <
  -6   2  40        1.99       99.67     64.73 <
  -4   2  40       35.67       68.44     64.83 <
  -2   2  40       47.28       29.45     94.57 <
  -9   1  41        5.72       39.05     70.93 <
  -7   1  41        0.54       -3.29     63.75 <
  -5   1  41        0.03        3.18     51.08 <
  -3   1  41       72.89       -0.82     50.96 <
  -1   1  41        0.04       -2.76     51.04 <
  -6   0  42       30.53      173.70     98.43 <
  -4   0  42      101.37       57.90     98.43 <
  -2   0  42        6.25       40.53     96.50 <
 
